# Supplementary material for: The prevalence of people with dementia in Germany—A nationwide analysis at the district level
Source: Nervenarzt. 2020 May 12;91(11):1058–61. [Article in German] doi: 10.1007/s00115-020-00923-y (PMC7606288; doi:10.1007/s00115-020-00923-y)
Supplement: Supplementary file 1 [file 115_2020_923_MOESM1_ESM.xlsx]

## Sheet: Tabelle2
			Bevölkerung zum 31.12.2018 nach kreisfreien Städten und Landkreisen																								geschätzte Anzahl an Menschen mit Demenz																					geschätzter Anteil an MmD
NUTS-code	Land/Kreisfreie Stadt/ Landkreis	Fläche	Bevölkerung			Altersgruppe 0-64			Altersgruppe 65-69			Altersgruppe 70-74			Altersgruppe 75-79			Altersgruppe 80-84			Altersgruppe 85-89			Altersgruppe 90+			Altersgruppe 65-69			Altersgruppe 70-74			Altersgruppe 75-79			Altersgruppe 80-84			Altersgruppe 85-89			Altersgruppe90+			Altersgruppe 65+*			an Gesamtbevölkerung
		qkm	Insgesamt	männlich	weiblich	Insgesamt	männlich	weiblich	Insgesamt	männlich	weiblich	Insgesamt	männlich	weiblich	Insgesamt	männlich	weiblich	Insgesamt	männlich	weiblich	Insgesamt	männlich	weiblich	Insgesamt	männlich	weiblich	Insgesamt	männlich	weiblich	Insgesamt	männlich	weiblich	Insgesamt	männlich	weiblich	Insgesamt	männlich	weiblich	Insgesamt	männlich	weiblich	Insgesamt	männlich	weiblich	Insgesamt	männlich	weiblich	Insgesamt	männlich
def	Schleswig-Holstein	15804.2	2896712	1419457	1477255	2231024	1123093	1107931	168682	81059	87623	142644	66985	75659	159771	73055	86716	117312	50150	67162	49105	17734	31371	28174	7381	20793	2698.91	1450.96	1253.01	4992.54	2163.62	2829.65	11679.3	5033.49	6616.43	18300.7	7196.52	11007.9	12821.3	3697.54	8893.68	11537.3	2153.78	9184.27	62030	21695.9	39784.9	0.0214139	0.0152846
def01	Flensburg .....................................................	56.73	89504	44599	44905	71516	36745	34771	4592	2181	2411	3933	1823	2110	4208	1847	2361	3201	1349	1852	1318	476	842	736	178	558	73.472	39.0399	34.4773	137.655	58.8829	78.914	307.605	127.258	180.144	499.356	193.581	303.543	344.13	99.246	238.707	301.392	51.9404	246.469	1663.61	569.949	1082.25	0.018587	0.0127794
def02	Kiel .............................................................	118.65	247548	120566	126982	201579	100759	100820	11612	5504	6108	9954	4590	5364	10913	4894	6019	8019	3204	4815	3311	1102	2209	2160	513	1647	185.792	98.5216	87.3444	348.39	148.257	200.614	797.74	337.197	459.25	1250.96	459.774	789.178	864.502	229.767	626.251	884.52	149.693	727.48	4331.91	1423.21	2890.12	0.0174993	0.0118044
def03	Lübeck ......................................................	214.19	217198	104371	112827	166800	83215	83585	12103	5589	6514	10507	4713	5794	12022	5173	6849	9111	3713	5398	4003	1382	2621	2652	586	2066	193.648	100.043	93.1502	367.745	152.23	216.696	878.808	356.42	522.579	1421.32	532.815	884.732	1045.18	288.147	743.053	1085.99	170.995	912.552	4992.69	1600.65	3372.76	0.0229868	0.0153362
def04	Neumünster ...............................................	71.66	79487	39241	40246	61535	31498	30037	4534	2162	2372	3647	1676	1971	4322	1940	2382	3271	1303	1968	1374	452	922	804	210	594	72.544	38.6998	33.9196	127.645	54.1348	73.7154	315.938	133.666	181.747	510.276	186.98	322.555	358.751	94.242	261.387	329.238	61.278	262.37	1714.39	569.001	1135.69	0.0215682	0.0145002
def05	Dithmarschen ...............................................	1428.17	133210	65720	67490	100248	50661	49587	8884	4383	4501	7010	3439	3571	7760	3600	4160	5641	2439	3202	2365	851	1514	1302	347	955	142.144	78.4557	64.3643	245.35	111.08	133.555	567.256	248.04	317.408	879.996	349.996	524.808	617.501	177.433	429.219	533.169	101.255	421.823	2985.42	1066.26	1891.18	0.0224114	0.0162243
def06	Herzogtum Lauenburg ..................................	1263.07	197264	96881	100383	153154	77216	75938	10868	5351	5517	9053	4204	4849	10550	4872	5678	8133	3442	4691	3477	1225	2252	2029	571	1458	173.888	95.7829	78.8931	316.855	135.789	181.353	771.205	335.681	433.231	1268.75	493.927	768.855	907.845	255.412	638.442	830.875	166.618	643.999	4269.42	1483.21	2744.77	0.0216432	0.0153096
def07	Nordfriesland ................................................	2083.46	165507	81099	84408	125494	63199	62295	10531	5066	5465	8699	4101	4598	9513	4428	5085	6739	2866	3873	2863	1006	1857	1668	433	1235	168.496	90.6814	78.1495	304.465	132.462	171.965	695.4	305.089	387.986	1051.28	411.271	634.785	747.529	209.751	526.459	683.046	126.349	545.5	3650.22	1275.6	2344.84	0.0220548	0.015729
def08	Ostholstein ..................................................	1393.02	200581	96765	103816	145408	71955	73453	14194	6889	7305	11889	5621	6268	13438	6181	7257	9467	4112	5355	3930	1438	2492	2255	569	1686	227.104	123.313	104.462	416.115	181.558	234.423	982.318	425.871	553.709	1476.85	590.072	877.684	1026.12	299.823	706.482	923.422	166.034	744.706	5051.93	1786.67	3221.47	0.0251865	0.018464
def09	Pinneberg ....................................................	664.25	314391	154211	160180	244888	123605	121283	16894	7998	8896	15009	6862	8147	17012	7647	9365	12615	5409	7206	5294	1943	3351	2679	747	1932	270.304	143.164	127.213	525.315	221.643	304.698	1243.58	526.878	714.55	1967.94	776.191	1181.06	1382.26	405.115	950.008	1097.05	217.975	853.364	6486.45	2290.97	4130.9	0.0206318	0.0148561
def0a	Plön ..........................................................	1083.56	128647	62532	66115	95036	47348	47688	8438	4021	4417	7284	3449	3835	8328	3822	4506	5904	2615	3289	2356	916	1440	1301	361	940	135.008	71.9759	63.1631	254.94	111.403	143.429	608.777	263.336	343.808	921.024	375.252	539.067	615.152	190.986	408.24	532.76	105.34	415.198	3067.66	1118.29	1912.91	0.0238456	0.0178835
def0b	Rendsburg-Eckernförde ...............................	2189.79	272775	134109	138666	208642	104869	103773	16816	8229	8587	13862	6637	7225	15262	7077	8185	11098	4924	6174	4580	1662	2918	2515	711	1804	269.056	147.299	122.794	485.17	214.375	270.215	1115.65	487.605	624.516	1731.29	706.594	1011.92	1195.84	346.527	827.253	1029.89	207.47	796.827	5826.9	2109.87	3653.52	0.0213615	0.0157325
def0c	Schleswig-Flensburg .....................................	2071.28	200025	99092	100933	152323	77122	75201	12752	6248	6504	10352	5029	5323	11232	5412	5820	8072	3496	4576	3359	1262	2097	1935	523	1412	204.032	111.839	93.0072	362.32	162.437	199.08	821.059	372.887	444.066	1259.23	501.676	750.006	877.035	263.127	594.499	792.382	152.611	623.68	4316.06	1564.58	2704.34	0.0215776	0.0157891
def0d	Segeberg .....................................................	1344.47	276032	136517	139515	215981	109638	106343	15244	7227	8017	13345	6252	7093	14465	6659	7806	10505	4548	5957	4269	1581	2688	2223	612	1611	243.904	129.363	114.643	467.075	201.94	265.278	1057.39	458.805	595.598	1638.78	652.638	976.352	1114.64	329.638	762.048	910.318	178.582	711.579	5432.1	1950.97	3425.5	0.0196793	0.014291
def0e	Steinburg .....................................................	1055.7	131347	64923	66424	101464	51552	49912	7669	3720	3949	6265	3019	3246	7151	3226	3925	5410	2315	3095	2139	771	1368	1249	320	929	122.704	66.588	56.4707	219.275	97.5137	121.4	522.738	222.271	299.478	843.96	332.202	507.27	558.493	160.754	387.828	511.465	93.376	410.339	2778.64	972.705	1782.79	0.0211549	0.0149824
def0f	Stormarn .....................................................	766.21	243196	118831	124365	186956	93711	93245	13551	6491	7060	11835	5570	6265	13595	6277	7318	10126	4415	5711	4467	1667	2800	2666	700	1966	216.816	116.189	100.958	414.225	179.911	234.311	993.794	432.485	558.363	1579.66	633.552	936.033	1166.33	347.57	793.8	1091.73	204.26	868.382	5462.55	1913.97	3491.85	0.0224615	0.0161066
de6	Hamburg	755.09	1841179	902048	939131	1504924	757663	747261	81696	37818	43878	72704	33584	39120	78876	34941	43935	59081	24117	34964	27004	9462	17542	16894	4463	12431	1307.14	676.942	627.455	2544.64	1084.76	1463.09	5765.84	2407.43	3352.24	9216.64	3460.79	5730.6	7050.74	1972.83	4973.16	6918.09	1302.3	5490.77	32803.1	10905.1	21637.3	0.0178163	0.0120892
de9	Niedersachsen	47709.8	7982448	3943243	4039205	6232477	3167429	3065048	467747	226306	241441	357709	169721	187988	398213	180650	217563	305350	128024	177326	142214	50611	91603	78738	20502	58236	7483.95	4050.88	3452.61	12519.8	5481.99	7030.75	29109.4	12446.8	16600.1	47634.6	18371.4	29063.7	37132.1	10552.4	25969.5	32243.2	5982.48	25722.8	166123	56886	107839	0.020811	0.0144262
de911	Braunschweig ...............................................	192.7	248292	122985	125307	196125	100902	95223	12722	5861	6861	10422	4729	5693	12489	5563	6926	9367	3725	5642	4431	1541	2890	2736	664	2072	203.552	104.912	98.1123	364.77	152.747	212.918	912.946	383.291	528.454	1461.25	534.537	924.724	1156.93	321.298	819.315	1120.39	193.755	915.202	5219.85	1690.54	3498.73	0.021023	0.0137459
de912	Salzgitter .....................................................	224.49	104948	52202	52746	81056	41751	39305	6180	2968	3212	4959	2300	2659	5347	2405	2942	4251	1764	2487	2105	737	1368	1050	277	773	98.88	53.1272	45.9316	173.565	74.29	99.4466	390.866	165.704	224.475	663.156	253.134	407.619	549.615	153.665	387.828	429.975	80.8286	341.434	2306.06	780.749	1506.73	0.0219733	0.0149563
de913	Wolfsburg ....................................................	204.61	124151	61820	62331	96576	49787	46789	6602	3155	3447	5153	2340	2813	6635	2909	3726	5535	2342	3193	2458	927	1531	1192	360	832	105.632	56.4745	49.2921	180.355	75.582	105.206	485.018	200.43	284.294	863.46	336.077	523.333	641.784	193.279	434.038	488.124	105.048	367.494	2764.37	966.891	1763.66	0.0222662	0.0156404
de914	Gifhorn .........................................................	1567.58	175920	88035	87885	140656	71897	68759	10221	5116	5105	6896	3306	3590	8019	3751	4268	5968	2554	3414	2795	1027	1768	1365	384	981	163.536	91.5764	73.0015	241.36	106.784	134.266	586.189	258.444	325.648	931.008	366.499	559.555	729.774	214.129	501.228	558.967	112.051	433.308	3210.83	1149.48	2027.01	0.0182517	0.0130571
de916	Goslar .........................................................	966.72	137014	67834	69180	99595	51478	48117	9354	4506	4848	7567	3552	4015	8589	3910	4679	6775	2774	4001	3160	1099	2061	1974	515	1459	149.664	80.6574	69.3264	264.845	114.73	150.161	627.856	269.399	357.008	1056.9	398.069	655.764	825.076	229.141	584.293	808.353	150.277	644.44	3732.69	1242.27	2460.99	0.0272432	0.0183134
de917	Helmstedt ....................................................	676.15	91307	45241	46066	69956	35789	34167	5712	2837	2875	4325	2055	2270	4677	2167	2510	3786	1526	2260	1813	600	1213	1038	267	771	91.392	50.7823	41.1125	151.375	66.3765	84.898	341.889	149.306	191.513	590.616	218.981	370.414	473.374	125.1	343.885	425.061	77.9106	340.551	2073.71	688.457	1372.37	0.0227114	0.0152175
de918	Northeim ......................................................	1268.77	132765	65445	67320	99090	50412	48678	9095	4487	4608	6455	3210	3245	7412	3290	4122	6073	2541	3532	2910	1046	1864	1730	459	1271	145.52	80.3173	65.8944	225.925	103.683	121.363	541.817	226.681	314.509	947.388	364.633	578.895	759.801	218.091	528.444	708.435	133.936	561.401	3328.89	1127.34	2170.51	0.0250735	0.0172258
de91a	Peine ...........................................................	536.5	133965	66286	67679	105325	53558	51767	7657	3677	3980	5682	2724	2958	6507	2992	3515	5127	2181	2946	2335	835	1500	1332	319	1013	122.512	65.8183	56.914	198.87	87.9852	110.629	475.662	206.149	268.195	799.812	312.974	482.849	609.668	174.097	425.25	545.454	93.0842	447.442	2751.98	940.107	1791.28	0.0205425	0.0141826
de91b	Wolfenbüttel ...............................................	724.3	119960	59370	60590	91579	46612	44967	7493	3663	3830	5883	2781	3102	6676	3068	3608	4903	2146	2757	2198	776	1422	1228	324	904	119.888	65.5677	54.769	205.905	89.8263	116.015	488.016	211.385	275.29	764.868	307.951	451.872	573.898	161.796	403.137	502.866	94.5432	399.297	2655.44	931.069	1700.38	0.022136	0.0156825
de91c	Göttingen ...................................................	1755.55	328074	161187	166887	254247	128218	126029	19666	9536	10130	15062	7270	7792	16464	7494	8970	12688	5409	7279	6249	2255	3994	3698	1005	2693	314.656	170.694	144.859	527.17	234.821	291.421	1203.52	516.337	684.411	1979.33	776.191	1193.03	1631.61	470.167	1132.3	1514.33	293.259	1189.5	7170.62	2461.47	4635.52	0.0218567	0.0152709
de929	Region Hannover .......................................................	2297.13	1157624	567201	590423	913690	461773	451917	61211	28843	32368	49527	22722	26805	57020	25138	31882	44377	18384	25993	20089	7279	12810	11710	3062	8648	979.376	516.29	462.862	1733.45	733.921	1002.51	4168.16	1732.01	2432.6	6922.81	2638.1	4260.25	5245.24	1517.67	3631.63	4795.24	893.492	3819.82	23844.3	8031.49	15609.7	0.0205976	0.0141599
de922	Diepholz .......................................................	1991	216886	107853	109033	168405	85924	82481	13184	6490	6694	9789	4681	5108	10961	5066	5895	8667	3729	4938	3829	1387	2442	2051	576	1475	210.944	116.171	95.7242	342.615	151.196	191.039	801.249	349.047	449.789	1352.05	535.111	809.338	999.752	289.19	692.307	839.885	168.077	651.507	4546.5	1608.79	2889.7	0.0209626	0.0149165
de923	Hameln-Pyrmont ...........................................	797.54	148559	71840	76719	110867	55637	55230	9491	4508	4983	7330	3406	3924	8662	3807	4855	6884	2826	4058	3267	1140	2127	2058	516	1542	151.856	80.6932	71.2569	256.55	110.014	146.758	633.192	262.302	370.437	1073.9	405.531	665.106	853.014	237.69	603.004	842.751	150.569	681.101	3811.27	1246.8	2537.66	0.0256549	0.0173552
de925	Hildesheim ...................................................	1208.33	276594	134912	141682	212087	106778	105309	16896	8152	8744	12798	6034	6764	14542	6393	8149	11661	4827	6834	5537	1974	3563	3073	754	2319	270.336	145.921	125.039	447.93	194.898	252.974	1063.02	440.478	621.769	1819.12	692.674	1120.09	1445.71	411.579	1010.11	1258.39	220.017	1024.3	6304.51	2105.57	4154.29	0.0227934	0.015607
de926	Holzminden ..................................................	694.24	70975	35187	35788	52319	26846	25473	4907	2397	2510	3568	1718	1850	4130	1902	2228	3364	1436	1928	1692	609	1083	995	279	716	78.512	42.9063	35.893	124.88	55.4914	69.19	301.903	131.048	169.996	524.784	206.066	315.999	441.781	126.977	307.03	407.452	81.4122	316.257	1879.31	643.9	1214.37	0.0264785	0.0182994
de927	Nienburg (Weser) ..........................................	1400.82	121386	60400	60986	94436	48469	45967	7416	3680	3736	5271	2540	2731	5830	2610	3220	4805	1977	2828	2378	822	1556	1250	302	948	118.656	65.872	53.4248	184.485	82.042	102.139	426.173	179.829	245.686	749.58	283.7	463.509	620.896	171.387	441.126	511.875	88.1236	418.732	2611.66	870.953	1724.62	0.0215154	0.0144198
de928	Schaumburg .................................................	675.68	157781	77174	80607	119154	60335	58819	9878	4744	5134	7667	3615	4052	8860	4073	4787	6901	2802	4099	3403	1139	2264	1918	466	1452	158.048	84.9176	73.4162	268.345	116.765	151.545	647.666	280.63	365.248	1076.56	402.087	671.826	888.523	237.481	641.844	785.421	135.979	641.348	3824.56	1257.86	2545.23	0.0242397	0.016299
de931	Celle ............................................................	1550.82	178936	88054	90882	137144	69473	67671	11341	5404	5937	8517	4086	4431	9613	4473	5140	7009	2929	4080	3390	1215	2175	1922	474	1448	181.456	96.7316	84.8991	298.095	131.978	165.719	702.71	308.19	392.182	1093.4	420.311	668.712	885.129	253.327	616.612	787.059	138.313	639.582	3947.85	1348.85	2567.71	0.0220629	0.0153185
de932	Cuxhaven .....................................................	2058.97	198213	97044	101169	148114	74425	73689	13881	6784	7097	10712	5196	5516	11155	5182	5973	8312	3619	4693	3871	1305	2566	2168	533	1635	222.096	121.434	101.487	374.92	167.831	206.298	815.43	357.04	455.74	1296.67	519.327	769.183	1010.72	272.092	727.461	887.796	155.529	722.179	4607.63	1593.25	2982.35	0.0232459	0.0164178
de933	Harburg ........................................................	1248.45	252776	124502	128274	196363	99265	97098	14319	6762	7557	12305	5782	6523	13684	6254	7430	9858	4285	5573	4175	1559	2616	2072	595	1477	229.104	121.04	108.065	430.675	186.759	243.96	1000.3	430.901	566.909	1537.85	614.897	913.415	1090.09	325.051	741.636	848.484	173.621	652.391	5136.5	1852.27	3226.38	0.0203204	0.0148774
de934	Lüchow-Dannenberg ....................................	1227.22	48424	23839	24585	34968	17715	17253	3561	1744	1817	2769	1380	1389	3051	1447	1604	2340	993	1347	1101	381	720	634	179	455	56.976	31.2176	25.9831	96.915	44.574	51.9486	223.028	99.6983	122.385	365.04	142.495	220.773	287.471	79.4385	204.12	259.623	52.2322	200.974	1289.05	449.656	826.184	0.0266201	0.0188622
de935	Lüneburg ....................................................	1327.79	183372	89543	93829	146595	73293	73302	10072	4841	5231	7694	3642	4052	8505	3929	4576	6008	2453	3555	2792	973	1819	1706	412	1294	161.152	86.6539	74.8033	269.29	117.637	151.545	621.716	270.708	349.149	937.248	352.005	582.664	728.991	202.87	515.686	698.607	120.222	571.56	3417	1150.1	2245.41	0.0186343	0.0128441
de936	Osterholz .....................................................	652.67	113517	55765	57752	86959	43837	43122	7058	3378	3680	5803	2742	3061	6365	2931	3434	4450	1939	2511	1882	673	1209	1000	265	735	112.928	60.4662	52.624	203.105	88.5666	114.481	465.281	201.946	262.014	694.2	278.246	411.553	491.39	140.32	342.751	409.5	77.327	324.649	2376.4	846.873	1508.07	0.0209344	0.0151865
de937	Rotenburg (Wümme) ...................................	2074.78	163455	82132	81323	128913	66291	62622	9827	4852	4975	7111	3524	3587	7718	3632	4086	5827	2533	3294	2613	950	1663	1446	350	1096	157.232	86.8508	71.1425	248.885	113.825	134.154	564.186	250.245	311.762	909.012	363.485	539.887	682.254	198.075	471.46	592.137	102.13	484.103	3153.71	1114.61	2012.51	0.019294	0.013571
de938	Heidekreis ................................................	1881.45	139755	69757	69998	108428	55725	52703	8252	4105	4147	6187	2940	3247	7132	3240	3892	5639	2399	3240	2612	929	1683	1505	419	1086	132.032	73.4795	59.3021	216.545	94.962	121.438	521.349	223.236	296.96	879.684	344.256	531.036	681.993	193.696	477.13	616.298	122.264	479.686	3047.9	1051.89	1965.55	0.0218089	0.0150794
de939	Stade ..........................................................	1267.38	203102	101043	102059	159623	81478	78145	11833	5689	6144	9468	4487	4981	10044	4710	5334	7347	3161	4186	3149	1100	2049	1638	418	1220	189.328	101.833	87.8592	331.38	144.93	186.289	734.216	324.519	406.984	1146.13	453.603	686.085	822.204	229.35	580.891	670.761	121.972	538.874	3894.02	1376.21	2486.98	0.0191727	0.01362
de93a	Uelzen ........................................................	1462.59	92572	45241	47331	69170	34883	34287	6113	2981	3132	4400	2074	2326	5453	2445	3008	4329	1825	2504	1957	711	1246	1150	322	828	97.808	53.3599	44.7876	154	66.9902	86.9924	398.614	168.46	229.51	675.324	261.887	410.406	510.973	148.243	353.241	470.925	93.9596	365.728	2307.64	792.901	1490.66	0.0249281	0.0175262
de93b	Verden .........................................................	789.33	136792	67166	69626	106299	53363	52936	8506	4134	4372	6489	3135	3354	6967	3213	3754	5006	2206	2800	2222	760	1462	1303	355	948	136.096	73.9986	62.5196	227.115	101.261	125.44	509.288	221.376	286.43	780.936	316.561	458.92	580.164	158.46	414.477	533.578	103.589	418.732	2767.18	975.245	1766.52	0.0202291	0.0145199
de941	Delmenhorst .................................................	62.45	77607	38437	39170	60580	30875	29705	4498	2118	2380	3785	1762	2023	3978	1789	2189	2909	1263	1646	1255	466	789	602	164	438	71.968	37.9122	34.034	132.475	56.9126	75.6602	290.792	123.262	167.021	453.804	181.24	269.779	327.68	97.161	223.681	246.519	47.8552	193.465	1523.24	544.344	963.64	0.0196276	0.014162
de942	Emden .........................................................	112.34	50195	25084	25111	39548	20402	19146	2922	1406	1516	2354	1108	1246	2264	1000	1264	1807	746	1061	865	308	557	435	114	321	46.752	25.1674	21.6788	82.39	35.7884	46.6004	165.498	68.9	96.4432	281.892	107.051	173.898	225.851	64.218	157.909	178.132	33.2652	141.786	980.516	334.39	638.315	0.0195341	0.0133308
de943	Oldenburg (Oldenburg) ..................................	103.09	168210	80501	87709	136301	66731	69570	8603	4046	4557	6790	3127	3663	7277	3228	4049	5324	2170	3154	2362	828	1534	1553	371	1182	137.648	72.4234	65.1651	237.65	101.002	136.996	531.949	222.409	308.939	830.544	311.395	516.941	616.718	172.638	434.889	635.953	108.258	522.089	2990.46	988.125	1985.02	0.0177781	0.0122747
de944	Osnabrück .................................................	119.8	164748	79756	84992	134122	66906	67216	7735	3580	4155	6084	2799	3285	6910	2966	3944	5583	2158	3425	2735	940	1795	1579	407	1172	123.76	64.082	59.4165	212.94	90.4077	122.859	505.121	204.357	300.927	870.948	309.673	561.357	714.109	195.99	508.882	646.601	118.763	517.672	3073.48	983.273	2071.12	0.0186556	0.0123285
de945	Wilhelmshaven .............................................	107.07	76278	37596	38682	56398	28906	27492	4787	2232	2555	4220	1975	2245	4833	2183	2650	3587	1539	2048	1548	539	1009	905	222	683	76.592	39.9528	36.5365	147.7	63.7925	83.963	353.292	150.409	202.195	559.572	220.846	335.667	404.183	112.381	286.051	370.597	64.7796	301.681	1911.94	652.162	1246.09	0.0250654	0.0173466
de946	Ammerland ..................................................	730.64	124071	60658	63413	95391	47713	47678	7866	3727	4139	6018	2932	3086	6718	3085	3633	4924	2135	2789	2067	758	1309	1087	308	779	125.856	66.7133	59.1877	210.63	94.7036	115.416	491.086	212.556	277.198	768.144	306.373	457.117	539.694	158.043	371.101	445.126	89.8744	344.084	2580.54	928.263	1624.1	0.0207989	0.0153032
de947	Aurich .........................................................	1287.36	189848	93555	96293	146559	74050	72509	12852	6243	6609	9759	4728	5031	9366	4297	5069	6629	2727	3902	3226	1127	2099	1457	383	1074	205.632	111.75	94.5087	341.565	152.714	188.159	684.655	296.063	386.765	1034.12	391.324	639.538	842.309	234.98	595.066	596.641	111.759	474.386	3704.93	1298.59	2378.42	0.0195152	0.0138805
de948	Cloppenburg .................................................	1420.35	169348	85707	83641	141625	73347	68278	8261	4178	4083	5212	2555	2657	5888	2597	3291	4733	1901	2832	2429	856	1573	1200	273	927	132.176	74.7862	58.3869	182.42	82.5265	99.3718	430.413	178.933	251.103	738.348	272.793	464.165	634.212	178.476	445.945	491.4	79.6614	409.456	2608.97	867.177	1728.43	0.015406	0.0101179
de949	Emsland ......................................................	2883.67	325657	165784	159873	263955	137708	126247	18220	9145	9075	12692	6130	6562	13452	6204	7248	10149	4260	5889	4883	1719	3164	2306	618	1688	291.52	163.695	129.773	444.22	197.999	245.419	983.341	427.456	553.022	1583.24	611.31	965.207	1274.95	358.411	896.994	944.307	180.332	745.59	5521.58	1939.2	3536	0.0169552	0.0116972
de94a	Friesland ......................................................	609.53	98460	48064	50396	72741	36417	36324	6692	3187	3505	5639	2669	2970	6004	2882	3122	4486	1953	2533	1878	695	1183	1020	261	759	107.072	57.0473	50.1215	197.365	86.2087	111.078	438.892	198.57	238.209	699.816	280.255	415.159	490.346	144.907	335.38	417.69	76.1598	335.25	2351.18	843.149	1485.2	0.0238796	0.0175422
de94b	Grafschaft Bentheim ......................................	981.79	136511	68305	68206	108459	55572	52887	7968	3917	4051	5800	2860	2940	5958	2770	3188	4683	1985	2698	2460	863	1597	1183	338	845	127.488	70.1143	57.9293	203	92.378	109.956	435.53	190.853	243.244	730.548	284.847	442.202	642.306	179.935	452.749	484.438	98.6284	373.236	2623.31	916.757	1679.32	0.0192168	0.0134215
de94c	Leer .............................................................	1085.72	169809	84810	84999	133611	68396	65215	10474	5174	5300	7825	3764	4061	7986	3680	4306	5926	2508	3418	2675	946	1729	1312	342	970	167.584	92.6146	75.79	273.875	121.577	151.881	583.777	253.552	328.548	924.456	359.898	560.21	698.442	197.241	490.171	537.264	99.7956	428.449	3185.4	1124.68	2035.05	0.0187587	0.0132612
de94d	Oldenburg .....................................................	1064.84	130144	64574	65570	102464	52005	50459	7626	3765	3861	5773	2747	3026	6303	2954	3349	4745	2064	2681	2104	768	1336	1129	271	858	122.016	67.3935	55.2123	202.055	88.7281	113.172	460.749	203.531	255.529	740.22	296.184	439.416	549.354	160.128	378.756	462.325	79.0778	378.979	2536.72	895.042	1621.06	0.0194916	0.0138607
de94e	Osnabrück ..................................................	2121.81	357343	177430	179913	283452	144783	138669	20310	10049	10261	14079	6782	7297	16413	7259	9154	12944	5308	7636	6602	2341	4261	3543	908	2635	324.96	179.877	146.732	492.765	219.059	272.908	1199.79	500.145	698.45	2019.26	761.698	1251.54	1723.78	488.099	1207.99	1450.86	264.954	1163.88	7211.42	2413.83	4741.5	0.0201807	0.0136044
de94f	Vechta .........................................................	814.2	141598	71595	70003	118751	61240	57511	6799	3475	3324	4400	2143	2257	4815	2187	2628	3828	1560	2268	1988	724	1264	1017	266	751	108.784	62.2025	47.5332	154	69.2189	84.4118	351.976	150.684	200.516	597.168	223.86	371.725	519.067	150.954	358.344	416.462	77.6188	331.717	2147.46	734.538	1394.25	0.0151659	0.0102596
de94g	Wesermarsch ...............................................	824.78	88624	44410	44214	67827	34907	32920	5645	2780	2865	4350	2150	2200	4648	2191	2457	3618	1531	2087	1659	621	1038	877	230	647	90.32	49.762	40.9695	152.25	69.445	82.28	339.769	150.96	187.469	564.408	219.698	342.059	433.165	129.478	294.273	359.131	67.114	285.78	1939.04	686.458	1232.83	0.0218794	0.0154573
de94h	Wittmund .....................................................	656.86	56882	27919	28963	42954	21557	21397	4041	1990	2051	3120	1519	1601	2893	1384	1509	2218	931	1287	1065	363	702	591	175	416	64.656	35.621	29.3293	109.2	49.0637	59.8774	211.478	95.3576	115.137	346.008	133.599	210.939	278.072	75.6855	199.017	242.014	51.065	183.747	1251.43	440.391	798.047	0.0220004	0.0157739
de5	Bremen	419.84	682986	338035	344951	539011	276147	262864	36719	17180	19539	30534	14170	16364	32879	14632	18247	25234	10152	15082	11550	3934	7616	7059	1820	5239	587.504	307.522	279.408	1068.69	457.691	612.014	2403.45	1008.14	1392.25	3936.5	1456.81	2471.94	3015.7	820.239	2159.14	2890.66	531.076	2314.07	13902.5	4581.48	9228.81	0.0203555	0.0135533
de501	Bremen, Stadt ..............................................	326.18	569352	281336	288016	450096	230087	220009	30052	14072	15980	25250	11720	13530	27255	12108	15147	21021	8481	12540	9617	3293	6324	6061	1575	4486	480.832	251.889	228.514	883.75	378.556	506.022	1992.34	834.241	1155.72	3279.28	1217.02	2055.31	2511	686.591	1792.85	2481.98	459.585	1981.47	11629.2	3827.89	7719.88	0.0204253	0.0136061
de502	Bremerhaven, Stadt .......................................	93.66	113634	56699	56935	88915	46060	42855	6667	3108	3559	5284	2450	2834	5624	2524	3100	4213	1671	2542	1933	641	1292	998	245	753	106.672	55.6332	50.8937	184.94	79.135	105.992	411.114	173.904	236.53	657.228	239.788	416.634	504.706	133.648	366.282	408.681	71.491	332.6	2273.34	753.6	1508.93	0.0200058	0.0132912
dea	Nordrhein-Westfalen	34112.4	17932651	8798631	9134020	14169334	7168290	7001044	1001902	474179	527723	761574	352320	409254	836348	369497	466851	667219	273969	393250	323803	115694	208109	172471	44682	127789	16030.4	8487.8	7546.44	26655.1	11379.9	15306.1	61137	25458.3	35620.7	104086	39314.6	64453.7	84545	24122.2	58998.9	70626.9	13038.2	56444.4	363081	121801	238370	0.0202469	0.0138432
dea11	Düsseldorf ..................................................	217.41	619294	299315	319979	499675	249045	250630	29805	13599	16206	25080	11065	14015	27488	11855	15633	21290	8617	12673	10070	3620	6450	5886	1514	4372	476.88	243.422	231.746	877.8	357.4	524.161	2009.37	816.81	1192.8	3321.24	1236.54	2077.1	2629.28	754.77	1828.57	2410.32	441.785	1931.11	11724.9	3850.73	7785.5	0.0189327	0.0128651
dea12	Duisburg ......................................................	232.8	498590	246588	252002	396966	203311	193655	26277	12214	14063	20421	9408	11013	21908	9496	12412	18791	7533	11258	9388	3429	5959	4839	1197	3642	420.432	218.631	201.101	714.735	303.878	411.886	1601.47	654.274	947.036	2931.4	1080.99	1845.19	2451.21	714.947	1689.38	1981.57	349.285	1608.67	10100.8	3322	6703.26	0.0202588	0.0134719
dea13	Essen ..........................................................	210.34	583109	283005	300104	457296	230134	227162	32446	15213	17233	25591	11475	14116	27532	11943	15589	22622	8774	13848	11248	3887	7361	6374	1579	4795	519.136	272.313	246.432	895.685	370.643	527.938	2012.59	822.873	1189.44	3529.03	1259.07	2269.69	2936.85	810.439	2086.84	2610.15	460.752	2117.95	12503.4	3996.09	8438.29	0.0214427	0.0141202
dea14	Krefeld .........................................................	137.77	227020	110745	116275	177288	89649	87639	12699	5828	6871	10340	4624	5716	11347	4978	6369	8833	3619	5214	4222	1487	2735	2291	560	1731	203.184	104.321	98.2553	361.9	149.355	213.778	829.466	342.984	485.955	1377.95	519.327	854.575	1102.36	310.039	775.372	938.164	163.408	764.583	4813.03	1589.43	3192.52	0.0212009	0.0143522
dea15	Mönchengladbach .......................................	170.47	261454	128655	132799	206931	104929	102002	14823	7033	7790	11438	5390	6048	12091	5327	6764	9495	3831	5664	4472	1529	2943	2204	616	1588	237.168	125.891	111.397	400.33	174.097	226.195	883.852	367.03	516.093	1481.22	549.748	928.33	1167.64	318.796	834.34	902.538	179.749	701.42	5072.75	1715.31	3317.78	0.0194021	0.0133326
dea16	Mülheim an der Ruhr ...................................	91.28	170880	82387	88493	130117	65315	64802	10164	4699	5465	8222	3622	4600	9205	3928	5277	7445	2957	4488	3627	1303	2324	2100	563	1537	162.624	84.1121	78.1495	287.77	116.991	172.04	672.885	270.639	402.635	1161.42	424.329	735.583	947.01	271.675	658.854	859.95	164.283	678.893	4091.66	1332.03	2726.15	0.0239446	0.016168
dea17	Oberhausen .................................................	77.09	210829	103612	107217	164807	83800	81007	12819	6131	6688	9287	4297	4990	9624	4198	5426	8298	3302	4996	3995	1382	2613	1999	502	1497	205.104	109.745	95.6384	325.045	138.793	186.626	703.514	289.242	414.004	1294.49	473.837	818.844	1043.09	288.147	740.785	818.59	146.484	661.225	4389.84	1446.25	2917.12	0.0208218	0.0139583
dea18	Remscheid ...................................................	74.52	110994	54664	56330	86387	44110	42277	6128	2851	3277	5081	2368	2713	5792	2507	3285	4320	1816	2504	2159	731	1428	1127	281	846	98.048	51.0329	46.8611	177.835	76.4864	101.466	423.395	172.732	250.646	673.92	260.596	410.406	563.715	152.413	404.838	461.506	81.9958	373.678	2398.42	795.257	1587.89	0.0216086	0.0145481
dea19	Solingen .......................................................	89.54	159360	77471	81889	125415	62895	62520	8269	3959	4310	6778	3106	3672	7811	3390	4421	6442	2627	3815	2998	1089	1909	1647	405	1242	132.304	70.8661	61.633	237.23	100.324	137.333	570.984	233.571	337.322	1004.95	376.974	625.279	782.778	227.056	541.201	674.447	118.179	548.591	3402.69	1126.97	2251.36	0.0213522	0.014547
dea1a	Wuppertal ....................................................	168.39	354382	173687	180695	280662	142436	138226	18555	8548	10007	15246	7060	8186	16738	7167	9571	13213	5425	7788	6342	2210	4132	3626	841	2785	296.88	153.009	143.1	533.61	228.038	306.156	1223.55	493.806	730.267	2061.23	778.487	1276.45	1655.9	460.785	1171.42	1484.85	245.404	1230.13	7256.01	2359.53	4857.53	0.0204751	0.013585
dea1b	Kleve ...........................................................	1232.99	310974	154628	156346	246700	126028	120672	18645	9055	9590	13436	6496	6940	13626	6132	7494	10751	4493	6258	5213	1783	3430	2603	641	1962	298.32	162.084	137.137	470.26	209.821	259.556	996.061	422.495	571.792	1677.16	644.745	1025.69	1361.11	371.755	972.405	1065.93	187.044	866.615	5868.84	1997.94	3833.19	0.0188724	0.012921
dea1c	Mettmann ....................................................	407.22	485684	234705	250979	370035	184662	185373	28157	13037	15120	23712	10609	13103	27763	12087	15676	21531	9203	12328	9789	3746	6043	4697	1361	3336	450.512	233.362	216.216	829.92	342.671	490.052	2029.48	832.794	1196.08	3358.84	1320.63	2020.56	2555.91	781.041	1713.19	1923.42	397.14	1473.51	11148.1	3907.64	7109.61	0.0229533	0.0166491
dea1d	Rhein-Kreis Neuss ...............................	576.42	451007	219214	231793	352116	176171	175945	25789	12055	13734	20516	9250	11266	22516	10020	12496	17884	7513	10371	8164	3062	5102	4022	1143	2879	412.624	215.784	196.396	718.06	298.775	421.348	1645.92	690.378	953.445	2789.9	1078.12	1699.81	2131.62	638.427	1446.42	1647.01	333.527	1271.65	9345.14	3255.01	5989.07	0.0207206	0.0148485
dea1e	Viersen ........................................................	563.28	298935	145913	153022	232851	116933	115918	17929	8597	9332	13524	6268	7256	14918	6621	8297	11629	4770	6859	5319	1962	3357	2765	762	2003	286.864	153.886	133.448	473.34	202.456	271.374	1090.51	456.187	633.061	1814.12	684.495	1124.19	1388.79	409.077	951.709	1132.27	222.352	884.725	6185.89	2128.45	3998.51	0.0206931	0.0145871
dea1f	Wesel ..........................................................	1042.8	459809	224137	235672	352834	177229	175605	29882	14214	15668	21596	10116	11480	23207	10272	12935	18607	7741	10866	9124	3336	5788	4559	1229	3330	478.112	254.431	224.052	755.86	326.747	429.352	1696.43	707.741	986.941	2902.69	1110.83	1780.94	2382.28	695.556	1640.9	1866.91	358.622	1470.86	10082.3	3453.93	6533.04	0.0219271	0.0154099
dea22	Bonn ............................................................	141.06	327258	156328	170930	268325	131946	136379	14923	6794	8129	11902	5184	6718	13154	5560	7594	10211	4077	6134	5306	1914	3392	3437	853	2584	238.768	121.613	116.245	416.57	167.443	251.253	961.557	383.084	579.422	1592.92	585.049	1005.36	1385.4	399.069	961.632	1407.45	248.905	1141.35	6002.66	1905.16	4055.27	0.0183423	0.012187
dea23	Köln ...........................................................	405.01	1085664	529368	556296	897294	447348	449946	48486	22074	26412	40608	18358	22250	43443	19827	23616	32564	13838	18726	15400	5763	9637	7869	2160	5709	775.776	395.125	377.692	1421.28	592.963	832.15	3175.68	1366.08	1801.9	5079.98	1985.75	3069.19	4020.94	1201.59	2732.09	3222.36	630.288	2521.67	17696	6171.79	11334.7	0.0162997	0.0116588
dea24	Leverkusen ...................................................	78.87	163838	79787	84051	128332	64699	63633	8497	3910	4587	6869	2975	3894	8310	3655	4655	7098	2935	4163	3223	1204	2019	1509	409	1100	135.952	69.989	65.5941	240.415	96.0925	145.636	607.461	251.83	355.177	1107.29	421.172	682.316	841.525	251.034	572.386	617.935	119.346	485.87	3550.58	1209.46	2306.98	0.0216713	0.0151587
dea2d	Städteregion Aachen ........................................................	706.91	555465	280162	275303	442879	231111	211768	30137	14220	15917	23190	10783	12407	24858	10990	13868	19746	8236	11510	9600	3517	6083	5055	1305	3750	482.192	254.538	227.613	811.65	348.291	464.022	1817.12	757.211	1058.13	3080.38	1181.87	1886.49	2506.56	733.294	1724.53	2070.02	380.799	1656.38	10767.9	3656	7017.16	0.0193854	0.0130496
dea26	Düren .........................................................	941.49	263722	130761	132961	207687	105853	101834	16207	7807	8400	11564	5495	6069	11957	5388	6569	9500	4035	5465	4588	1619	2969	2219	564	1655	259.312	139.745	120.12	404.74	177.489	226.981	874.057	371.233	501.215	1482	579.022	895.713	1197.93	337.561	841.711	908.68	164.575	731.014	5126.72	1769.63	3316.75	0.0194398	0.0135333
dea27	Rhein-Erft-Kreis .....................................	704.71	470089	230062	240027	369817	185932	183885	27360	12634	14726	21447	9921	11526	22549	10195	12354	17190	7358	9832	7884	2970	4914	3842	1052	2790	437.76	226.149	210.582	750.645	320.448	431.072	1648.33	702.436	942.61	2681.64	1055.87	1611.46	2058.51	619.245	1393.12	1573.3	306.974	1232.34	9150.19	3231.12	5821.19	0.0194648	0.0140446
dea28	Euskirchen ...................................................	1248.73	192840	95124	97716	151167	76266	74901	12215	6069	6146	8414	4005	4409	8981	4121	4860	6974	3008	3966	3284	1191	2093	1805	464	1341	195.44	108.635	87.8878	294.49	129.362	164.897	656.511	283.937	370.818	1087.94	431.648	650.027	857.452	248.323	593.365	739.147	135.395	592.32	3830.99	1337.3	2459.32	0.0198661	0.0140585
dea29	Heinsberg .....................................................	627.91	254322	125849	128473	201308	102124	99184	15337	7553	7784	10734	5171	5563	11388	5121	6267	9036	3753	5283	4368	1587	2781	2151	540	1611	245.392	135.199	111.311	375.69	167.023	208.056	832.463	352.837	478.172	1409.62	538.555	865.884	1140.48	330.889	788.413	880.834	157.572	711.579	4884.48	1682.08	3163.42	0.0192059	0.0133658
dea2a	Oberbergischer Kreis .....................................	918.85	272471	134069	138402	214504	108664	105840	15565	7489	8076	11053	5203	5850	13032	5780	7252	10561	4385	6176	5092	1860	3232	2664	688	1976	249.04	134.053	115.487	386.855	168.057	218.79	952.639	398.242	553.328	1647.52	629.247	1012.25	1329.52	387.81	916.272	1090.91	200.758	872.799	5656.48	1918.17	3688.92	0.0207599	0.0143073
dea2b	Rheinisch-Bergischer Kreis ............................	437.32	283455	137572	145883	217850	108837	109013	15995	7521	8474	13303	6019	7284	15493	6892	8601	12209	5307	6902	5593	2198	3395	3012	798	2214	255.92	134.626	121.178	465.605	194.414	272.422	1132.54	474.859	656.256	1904.6	761.554	1131.24	1460.33	458.283	962.482	1233.41	232.856	977.924	6452.41	2256.59	4121.5	0.0227634	0.016403
dea2c	Rhein-Sieg-Kreis ...........................................	1153.21	599780	294093	305687	471788	237189	234599	34309	16287	18022	26649	12367	14282	29666	13381	16285	22393	9783	12610	9638	3634	6004	5337	1452	3885	548.944	291.537	257.715	932.715	399.454	534.147	2168.58	921.951	1242.55	3493.31	1403.86	2066.78	2516.48	757.689	1702.13	2185.5	423.694	1716	11845.5	4198.19	7519.32	0.0197498	0.014275
dea31	Bottrop ........................................................	100.61	117383	57101	60282	91159	46021	45138	7464	3492	3972	5301	2439	2862	5421	2374	3047	4438	1692	2746	2361	795	1566	1239	288	951	119.424	62.5068	56.7996	185.535	78.7797	107.039	396.275	163.569	232.486	692.328	242.802	450.069	616.457	165.757	443.961	507.37	84.0384	420.057	2517.39	797.453	1710.41	0.0214459	0.0139657
dea32	Gelsenkirchen ..............................................	104.94	260654	129778	130876	206929	106815	100114	14528	6958	7570	11142	5234	5908	11354	5065	6289	9121	3495	5626	4910	1585	3325	2670	626	2044	232.448	124.548	108.251	389.97	169.058	220.959	829.977	348.978	479.851	1422.88	501.532	922.101	1282	330.472	942.637	1093.37	182.667	902.835	5250.64	1657.26	3576.63	0.0201441	0.0127699
dea33	Münster .....................................................	303.28	314319	150836	163483	260571	128033	132538	14064	6640	7424	10316	4738	5578	11847	5074	6773	9455	3777	5678	4977	1736	3241	3089	838	2251	225.024	118.856	106.163	361.06	153.037	208.617	866.016	349.599	516.78	1474.98	542	930.624	1299.49	361.956	918.823	1264.95	244.528	994.267	5491.52	1769.98	3675.27	0.0174712	0.0117344
dea34	Borken ........................................................	1420.98	370676	185195	185481	300486	153925	146561	19826	9734	10092	14035	6759	7276	15178	6863	8315	12317	5055	7262	6038	2160	3878	2796	699	2097	317.216	174.239	144.316	491.225	218.316	272.122	1109.51	472.861	634.435	1921.45	725.392	1190.24	1576.52	450.36	1099.41	1144.96	203.968	926.245	6560.89	2245.14	4266.77	0.0176998	0.0121231
dea35	Coesfeld .....................................................	1112.05	219929	108564	111365	174344	88397	85947	13193	6442	6751	9131	4444	4687	9741	4337	5404	7591	3160	4431	3866	1302	2564	2063	482	1581	211.088	115.312	96.5393	319.585	143.541	175.294	712.067	298.819	412.325	1184.2	453.46	726.241	1009.41	271.467	726.894	844.798	140.648	698.328	4281.15	1423.25	2835.62	0.019466	0.0131098
dea36	Recklinghausen ............................................	761.31	615261	300019	315242	475053	239502	235551	39168	18502	20666	28694	13453	15241	29577	13116	16461	23803	9399	14404	12345	4293	8052	6621	1754	4867	626.688	331.186	295.524	1004.29	434.532	570.013	2162.08	903.692	1255.97	3713.27	1348.76	2360.82	3223.28	895.09	2282.74	2711.3	511.817	2149.75	13440.9	4425.07	8914.82	0.0218459	0.0147493
dea37	Steinfurt .......................................................	1795.76	447614	222633	224981	359055	183566	175489	24374	11868	12506	17535	8478	9057	19368	8623	10745	15647	6459	9188	7795	2691	5104	3840	948	2892	389.984	212.437	178.836	613.725	273.839	338.732	1415.8	594.125	819.844	2440.93	926.866	1505.91	2035.27	561.073	1446.98	1572.48	276.626	1277.4	8468.2	2844.97	5567.7	0.0189185	0.0127787
dea38	Warendorf ....................................................	1319.41	277783	137298	140485	219209	111642	107567	16070	7650	8420	11572	5562	6010	12652	5698	6954	10163	4133	6030	5197	1860	3337	2920	753	2167	257.12	136.935	120.406	405.02	179.653	224.774	924.861	392.592	530.59	1585.43	593.085	988.317	1356.94	387.81	946.039	1195.74	219.725	957.164	5725.11	1909.8	3767.29	0.02061	0.0139099
dea41	Bielefeld .......................................................	258.82	333786	161078	172708	267407	132931	134476	16615	7760	8855	12718	5781	6937	14771	6408	8363	12323	5003	7320	6268	2193	4075	3684	1002	2682	265.84	138.904	126.627	445.13	186.726	259.444	1079.76	441.511	638.097	1922.39	717.93	1199.75	1636.57	457.24	1155.26	1508.6	292.384	1184.64	6858.29	2234.7	4563.82	0.020547	0.0138734
dea42	Gütersloh ...................................................	969.21	364083	181844	182239	293050	150575	142475	18863	9210	9653	13724	6411	7313	16089	7242	8847	12708	5295	7413	6314	2265	4049	3335	846	2489	301.808	164.859	138.038	480.34	207.075	273.506	1176.11	498.974	675.026	1982.45	759.832	1214.99	1648.59	472.252	1147.89	1365.68	246.863	1099.39	6954.97	2349.86	4548.84	0.0191027	0.0129224
dea43	Herford .........................................................	450.41	250783	122959	127824	195352	99010	96342	14128	6778	7350	10726	5058	5668	12040	5370	6670	10175	4079	6096	5415	1919	3496	2947	745	2202	226.048	121.326	105.105	375.41	163.373	211.983	880.124	369.993	508.921	1587.3	585.337	999.134	1413.86	400.111	991.116	1206.8	217.391	972.623	5689.53	1857.53	3788.88	0.0226871	0.0151069
dea44	Höxter ........................................................	1201.42	140667	70059	70608	108830	55941	52889	8871	4385	4486	5947	2856	3091	6919	3132	3787	5764	2323	3441	2800	1019	1781	1536	403	1133	141.936	78.4915	64.1498	208.145	92.2488	115.603	505.779	215.795	288.948	899.184	333.35	563.98	731.08	212.462	504.913	628.992	117.595	500.446	3115.12	1049.94	2038.04	0.0221453	0.0149865
dea45	Lippe ...........................................................	1246.22	348391	170965	177426	270143	136957	133186	20520	9858	10662	14879	6922	7957	17215	7576	9639	14361	5950	8411	7178	2624	4554	4095	1078	3017	328.32	176.458	152.467	520.765	223.581	297.592	1258.42	521.986	735.456	2240.32	853.825	1378.56	1874.18	547.104	1291.06	1676.9	314.56	1332.61	7898.9	2637.51	5187.74	0.0226725	0.0154272
dea46	Minden-Lübbecke ........................................	1152.41	310710	153305	157405	242409	123494	118915	18108	8835	9273	12842	5970	6872	14940	6627	8313	12505	5173	7332	6342	2202	4140	3564	1004	2560	289.728	158.147	132.604	449.47	192.831	257.013	1092.11	456.6	634.282	1950.78	742.325	1201.71	1655.9	459.117	1173.69	1459.46	292.967	1130.75	6897.45	2301.99	4530.06	0.022199	0.0150157
dea47	Paderborn ....................................................	1246.8	306890	153622	153268	251637	129279	122358	15971	7738	8233	10756	5140	5616	11930	5325	6605	9496	3865	5631	4573	1624	2949	2527	651	1876	255.536	138.51	117.732	376.46	166.022	210.038	872.083	366.893	503.962	1481.38	554.627	922.921	1194.01	338.604	836.041	1034.81	189.962	828.629	5214.27	1754.62	3419.32	0.0169907	0.0114217
dea51	Bochum .......................................................	145.66	364628	177699	186929	284125	143974	140151	21385	9958	11427	16095	7272	8823	17423	7559	9864	14287	5483	8804	7304	2483	4821	4009	970	3039	342.16	178.248	163.406	563.325	234.886	329.98	1273.62	520.815	752.623	2228.77	786.81	1442.98	1907.07	517.706	1366.75	1641.69	283.046	1342.33	7956.64	2521.51	5398.06	0.0218212	0.0141898
dea52	Dortmund .....................................................	280.71	587010	288386	298624	466801	237032	229769	31757	14876	16881	24631	11291	13340	26461	11411	15050	21528	8723	12805	10372	3620	6752	5460	1433	4027	508.112	266.28	241.398	862.085	364.699	498.916	1934.3	786.218	1148.32	3358.37	1251.75	2098.74	2708.13	754.77	1914.19	2235.87	418.149	1778.73	11606.9	3841.87	7680.29	0.0197729	0.013322
dea53	Hagen ..........................................................	160.45	188814	92168	96646	146829	74509	72320	10626	5007	5619	8429	3752	4677	9421	4045	5376	7617	3049	4568	3796	1284	2512	2096	522	1574	170.016	89.6253	80.3517	295.015	121.19	174.92	688.675	278.701	410.189	1188.25	437.531	748.695	991.136	267.714	712.152	858.312	152.32	695.236	4191.41	1347.08	2821.54	0.0221986	0.0146155
dea54	Hamm ..........................................................	226.43	179111	88024	91087	141771	71934	69837	10230	4760	5470	7578	3544	4034	8098	3623	4475	6417	2566	3851	3234	1120	2114	1783	477	1306	163.68	85.204	78.221	265.23	114.471	150.872	591.964	249.625	341.443	1001.05	368.221	631.179	844.397	233.52	599.319	730.138	139.189	576.86	3596.46	1190.23	2377.89	0.0200795	0.0135216
dea55	Herne ...........................................................	51.42	156374	76649	79725	122221	62396	59825	9027	4162	4865	7065	3217	3848	7343	3220	4123	5903	2285	3618	3107	988	2119	1708	381	1327	144.432	74.4998	69.5695	247.275	103.909	143.915	536.773	221.858	314.585	920.868	327.897	592.99	811.238	205.998	600.736	699.426	111.176	586.136	3360.01	1045.34	2307.93	0.021487	0.013638
dea56	Ennepe-Ruhr-Kreis ........................................	409.64	324296	157490	166806	247554	124443	123111	20067	9448	10619	15706	7200	8506	17367	7643	9724	13622	5591	8031	6461	2309	4152	3519	856	2663	321.072	169.119	151.852	549.71	232.56	318.124	1269.53	526.603	741.941	2125.03	802.308	1316.28	1686.97	481.426	1177.09	1441.03	249.781	1176.25	7393.34	2461.8	4881.54	0.0227981	0.0156315
dea57	Hochsauerlandkreis ......................................	1960.17	260475	129947	130528	203144	104717	98427	15364	7460	7904	10996	5378	5618	12821	5683	7138	10441	4279	6162	5020	1722	3298	2689	708	1981	245.824	133.534	113.027	384.86	173.709	210.113	937.215	391.559	544.629	1628.8	614.036	1009.95	1310.72	359.037	934.983	1101.15	206.594	875.008	5608.56	1878.47	3687.71	0.0215321	0.0144557
dea58	Märkischer Kreis .........................................	1061.06	412120	202817	209303	321323	163286	158037	24031	11494	12537	17936	8279	9657	20915	9172	11743	16491	6872	9619	7543	2690	4853	3881	1024	2857	384.496	205.743	179.279	627.76	267.412	361.172	1528.89	631.951	895.991	2572.6	986.132	1576.55	1969.48	560.865	1375.83	1589.27	298.803	1261.94	8672.49	2950.91	5650.76	0.0210436	0.0145496
dea59	Olpe .............................................................	712.14	134775	67610	67165	107638	55454	52184	7560	3768	3792	5329	2658	2671	5923	2642	3281	4710	1936	2774	2417	842	1575	1198	310	888	120.96	67.4472	54.2256	186.515	85.8534	99.8954	432.971	182.034	250.34	734.76	277.816	454.659	631.079	175.557	446.512	490.581	90.458	392.23	2596.87	879.165	1697.86	0.0192682	0.0130035
dea5a	Siegen-Wittgenstein ......................................	1132.89	278210	138358	139852	218437	112075	106362	16428	7886	8542	11799	5563	6236	13224	5853	7371	10824	4536	6288	4938	1733	3205	2560	712	1848	262.848	141.159	122.151	412.965	179.685	233.226	966.674	403.272	562.407	1688.54	650.916	1030.6	1289.31	361.33	908.617	1048.32	207.762	816.262	5668.66	1944.12	3673.27	0.0203755	0.0140514
dea5b	Soest ..........................................................	1328.63	301902	150022	151880	237848	122079	115769	17586	8464	9122	12471	5834	6637	14208	6324	7884	11496	4713	6783	5388	1903	3485	2905	705	2200	281.376	151.506	130.445	436.485	188.438	248.224	1038.6	435.724	601.549	1793.38	676.315	1111.73	1406.81	396.775	987.997	1189.6	205.719	971.74	6146.25	2054.48	4051.69	0.0203584	0.0136945
dea5c	Unna ............................................................	543.21	394782	192304	202478	304978	153687	151291	24660	11655	13005	18220	8452	9768	19705	8661	11044	15383	6142	9241	7738	2719	5019	4098	988	3110	394.56	208.624	185.971	637.7	273	365.323	1440.44	596.743	842.657	2399.75	881.377	1514.6	2020.39	566.911	1422.89	1678.13	288.298	1373.69	8570.97	2814.95	5705.13	0.0217106	0.014638
de7	Hessen	21115.7	6265809	3093044	3172765	4973063	2520797	2452266	348139	165535	182604	272602	128359	144243	288268	130729	157539	218422	92334	126088	105159	38793	66366	60156	16497	43659	5570.22	2963.08	2611.24	9541.07	4146	5394.69	21072.4	9007.23	12020.2	34073.8	13249.9	20665.8	27457	8088.34	18814.8	24633.9	4813.82	19284.2	122348	42268.4	78790.9	0.0195264	0.0136656
de711	Darmstadt ....................................................	122.07	159207	81217	77990	131791	69489	62302	7176	3254	3922	5734	2625	3109	6182	2749	3433	4589	1898	2691	2222	808	1414	1513	394	1119	114.816	58.2466	56.0846	200.69	84.7875	116.277	451.904	189.406	261.938	715.884	272.363	441.055	580.164	168.468	400.869	619.573	114.969	494.262	2683.03	888.24	1770.49	0.0168525	0.0109366
de712	Frankfurt am Main .........................................	248.31	753056	371671	381385	635296	320412	314884	32099	15033	17066	26451	12364	14087	25478	11506	13972	18564	7459	11105	9111	3238	5873	6057	1659	4398	513.584	269.091	244.044	925.785	399.357	526.854	1862.44	792.763	1066.06	2895.98	1070.37	1820.11	2378.88	675.123	1665	2480.34	484.096	1942.6	11057	3690.8	7264.66	0.0146829	0.00993028
de713	Offenbach am Main .......................................	44.88	128744	63699	65045	107558	54509	53049	5587	2573	3014	4851	2220	2631	4613	2082	2531	3478	1444	2034	1703	627	1076	954	244	710	89.392	46.0567	43.1002	169.785	71.706	98.3994	337.21	143.45	193.115	542.568	207.214	333.373	444.653	130.73	305.046	390.663	71.1992	313.607	1974.27	670.355	1286.64	0.0153349	0.0105238
de714	Wiesbaden ...................................................	203.87	278342	132943	145399	222738	109220	113518	13830	6223	7607	11966	5440	6526	12800	5594	7206	9455	3942	5513	4553	1720	2833	3000	804	2196	221.28	111.392	108.78	418.81	175.712	244.072	935.68	385.427	549.818	1474.98	565.677	903.581	1188.79	358.62	803.155	1228.5	234.607	969.973	5468.04	1831.43	3579.38	0.019645	0.0137761
de715	Bergstrasse ..................................................	719.47	269694	133318	136376	209830	106637	103193	16603	7930	8673	12679	5976	6703	13276	6072	7204	10071	4321	5750	4712	1741	2971	2523	641	1882	265.648	141.947	124.024	443.765	193.025	250.692	970.476	418.361	549.665	1571.08	620.063	942.425	1230.3	362.998	842.278	1033.17	187.044	831.279	5514.44	1923.44	3540.36	0.020447	0.0144274
de716	Darmstadt-Dieburg ........................................	658.64	297399	147786	149613	235691	119717	115974	17464	8486	8978	13458	6331	7127	13795	6459	7336	10034	4390	5644	4555	1735	2820	2402	668	1734	279.424	151.899	128.385	471.03	204.491	266.55	1008.41	445.025	559.737	1565.3	629.965	925.052	1189.31	361.748	799.47	983.619	194.922	765.908	5497.1	1988.05	3445.1	0.0184839	0.0134522
de717	Groß-Gerau .................................................	453.03	274526	137325	137201	221748	113724	108024	14141	6634	7507	11369	5357	6012	12109	5512	6597	8912	3903	5009	4133	1587	2546	2114	608	1506	226.256	118.749	107.35	397.915	173.031	224.849	885.168	379.777	503.351	1390.27	560.08	820.975	1079.13	330.889	721.791	865.683	177.414	665.2	4844.42	1739.94	3043.52	0.0176465	0.0126702
de718	Hochtaunuskreis ...........................................	481.84	236564	114878	121686	183146	91492	91654	12582	5924	6658	11515	5201	6314	12817	5792	7025	9258	3965	5293	4426	1723	2703	2820	781	2039	201.312	106.04	95.2094	403.025	167.992	236.144	936.923	399.069	536.008	1444.25	568.977	867.523	1155.63	359.245	766.3	1154.79	227.896	900.626	5295.93	1829.22	3401.81	0.0223869	0.0159231
de719	Main-Kinzig-Kreis ..........................................	1397.32	418950	206555	212395	328757	166420	162337	24741	11629	13112	19377	9128	10249	20304	9267	11037	14994	6472	8522	7086	2627	4459	3691	1012	2679	395.856	208.159	187.502	678.195	294.834	383.313	1484.22	638.496	842.123	2339.06	928.732	1396.76	1850.15	547.73	1264.13	1511.46	295.302	1183.31	8258.96	2913.25	5257.13	0.0197135	0.014104
de71a	Main-Taunus-Kreis ........................................	222.53	237735	116332	121403	187433	94119	93314	12386	5686	6700	10825	4974	5851	11912	5285	6627	8886	3893	4993	4047	1668	2379	2246	707	1539	198.176	101.779	95.81	378.875	160.66	218.827	870.767	364.137	505.64	1386.22	558.645	818.353	1056.67	347.778	674.446	919.737	206.303	679.776	4810.44	1739.3	2992.85	0.0202345	0.0149512
de71b	Odenwaldkreis ..............................................	623.97	96798	47875	48923	73975	37534	36441	6568	3209	3359	4637	2293	2344	4879	2277	2602	3731	1556	2175	1906	705	1201	1102	301	801	105.088	57.4411	48.0337	162.295	74.0639	87.6656	356.655	156.885	198.533	582.036	223.286	356.482	497.657	146.993	340.483	451.269	87.8318	353.802	2155	746.501	1385	0.0222629	0.0155927
de71c	Offenbach .....................................................	356.24	354092	174417	179675	279075	141267	137808	19602	9076	10526	16410	7617	8793	17066	7666	9400	12641	5472	7169	6110	2384	3726	3188	935	2253	313.632	162.46	150.522	574.35	246.029	328.858	1247.52	528.187	717.22	1972	785.232	1175	1595.32	497.064	1056.32	1305.49	272.833	995.15	7008.31	2491.81	4423.07	0.0197923	0.0142865
de71d	Rheingau-Taunus-Kreis ..................................	811.41	187157	91962	95195	144390	72781	71609	11514	5392	6122	9176	4381	4795	9768	4534	5234	7034	3054	3980	3300	1265	2035	1975	555	1420	184.224	96.5168	87.5446	321.16	141.506	179.333	714.041	312.393	399.354	1097.3	438.249	652.322	861.63	263.752	576.922	808.762	161.949	627.214	3987.12	1414.37	2522.69	0.0213036	0.0153799
de71e	Wetteraukreis ...............................................	1100.66	306460	151276	155184	241732	122380	119352	17747	8628	9119	13579	6440	7139	14463	6705	7758	10823	4479	6344	5170	1878	3292	2946	766	2180	283.952	154.441	130.402	475.265	208.012	266.999	1057.25	461.975	591.935	1688.39	642.736	1039.78	1349.89	391.563	933.282	1206.39	223.519	962.906	6061.12	2082.25	3925.31	0.0197779	0.0137645
de721	Gießen .......................................................	854.56	268876	132135	136741	216824	108897	107927	14792	7137	7655	10611	4987	5624	11267	5188	6079	8636	3617	5019	4345	1640	2705	2401	669	1732	236.672	127.752	109.466	371.385	161.08	210.338	823.618	357.453	463.828	1347.22	519.039	822.614	1134.48	341.94	766.867	983.209	195.214	765.024	4896.58	1702.48	3138.14	0.0182113	0.0128844
de722	Lahn-Dill-Kreis ..............................................	1066.3	253777	125090	128687	197731	100434	97297	15287	7292	7995	11412	5415	5997	12441	5601	6840	9635	3976	5659	4663	1656	3007	2608	716	1892	244.592	130.527	114.329	399.42	174.905	224.288	909.437	385.909	521.892	1503.06	570.556	927.51	1217.51	345.276	852.484	1067.98	208.929	835.696	5341.99	1816.1	3476.2	0.02105	0.0145184
de723	Limburg-Weilburg ..........................................	738.44	172083	85571	86512	135173	69044	66129	10567	5234	5333	7494	3534	3960	7963	3628	4335	6224	2625	3599	3000	1058	1942	1662	448	1214	169.072	93.6886	76.2619	262.29	114.148	148.104	582.095	249.969	330.761	970.944	376.687	589.876	783.3	220.593	550.557	680.589	130.726	536.224	3448.29	1185.81	2231.78	0.0200385	0.0138576
de724	Marburg-Biedenkopf .......................................	1262.37	246648	121414	125234	198211	99950	98261	13557	6579	6978	9630	4574	5056	10427	4645	5782	8484	3598	4886	4089	1437	2652	2250	631	1619	216.912	117.764	99.7854	337.05	147.74	189.094	762.214	320.041	441.167	1323.5	516.313	800.815	1067.64	299.614	751.842	921.375	184.126	715.112	4628.69	1585.6	2997.82	0.0187664	0.0130594
de725	Vogelsbergkreis ............................................	1458.91	105878	52992	52886	80126	41294	38832	7417	3716	3701	4857	2414	2443	5065	2297	2768	4691	1990	2701	2386	865	1521	1336	416	920	118.672	66.5164	52.9243	169.995	77.9722	91.3682	370.251	158.263	211.198	731.796	285.565	442.694	622.985	180.352	431.203	547.092	121.389	406.364	2560.79	890.058	1635.75	0.0241862	0.0167961
de731	Kassel .........................................................	106.8	201585	99007	102578	162298	82522	79776	9989	4572	5417	8567	3909	4658	8592	3678	4914	6622	2645	3977	3270	1133	2137	2247	548	1699	159.824	81.8388	77.4631	299.845	126.261	174.209	628.075	253.414	374.938	1033.03	379.557	651.83	853.797	236.23	605.839	920.146	159.906	750.448	3894.72	1237.21	2634.73	0.0193205	0.0124962
de732	Fulda ...........................................................	1380.41	222584	110592	111992	175689	89863	85826	12512	6018	6494	8902	4240	4662	10448	4746	5702	8232	3458	4774	4322	1595	2727	2479	672	1807	200.192	107.722	92.8642	311.57	136.952	174.359	763.749	326.999	435.063	1284.19	496.223	782.459	1128.47	332.558	773.104	1015.15	196.09	798.152	4703.33	1596.54	3056	0.0211306	0.0144363
de733	Hersfeld-Rotenburg ........................................	1097.75	120829	60523	60306	91866	47463	44403	7788	3771	4017	5828	2876	2952	6339	2880	3459	5156	2179	2977	2490	939	1551	1362	415	947	124.608	67.5009	57.4431	203.98	92.8948	110.405	463.381	198.432	263.922	804.336	312.686	487.93	650.139	195.781	439.708	557.739	121.097	418.29	2804.18	988.393	1777.7	0.0232079	0.0163309
de734	Kassel, Landkreis .........................................................	1293.35	236633	116122	120511	177835	89845	87990	15679	7568	8111	12375	5848	6527	13518	6250	7268	10090	4301	5789	4624	1651	2973	2512	659	1853	250.864	135.467	115.987	433.125	188.89	244.11	988.166	430.625	554.548	1574.04	617.193	948.817	1207.33	344.233	842.845	1028.66	192.296	818.47	5482.19	1908.71	3524.78	0.0231675	0.0164371
de735	Schwalm-Eder-Kreis ......................................	1539.01	180222	90181	90041	138314	71370	66944	11642	5687	5955	8568	4263	4305	9042	4084	4958	7229	3096	4133	3534	1208	2326	1893	473	1420	186.272	101.797	85.1565	299.88	137.695	161.007	660.97	281.388	378.295	1127.72	444.276	677.399	922.727	251.868	659.421	775.183	138.021	627.214	3972.76	1355.05	2588.49	0.0220437	0.0150258
de736	Waldeck-Frankenberg ....................................	1848.7	156953	78198	78755	120647	61988	58659	9919	4922	4997	7131	3417	3714	7962	3615	4347	6425	2667	3758	3168	1115	2053	1701	474	1227	158.704	88.1038	71.4571	249.585	110.369	138.904	582.022	249.074	331.676	1002.3	382.714	615.936	827.165	232.477	582.025	696.559	138.313	541.966	3516.34	1201.05	2281.96	0.0224037	0.0153591
de737	Werra-Meißner-Kreis ....................................	1024.83	101017	49965	51052	75189	38426	36763	6950	3362	3588	5200	2535	2665	5742	2617	3125	4528	1934	2594	2234	790	1444	1174	301	873	111.2	60.1798	51.3084	182	81.8805	99.671	419.74	180.311	238.438	706.368	277.529	425.157	583.297	164.715	409.374	480.753	87.8318	385.604	2483.36	852.447	1609.55	0.0245836	0.0170609
deb	Rheinland-Pfalz	19858	4084844	2017576	2067268	3197332	1623341	1573991	253895	123471	130424	172224	81808	90416	191914	86422	105492	153132	64322	88810	74903	27057	47846	41444	11155	30289	4062.32	2210.13	1865.06	6027.84	2642.4	3381.56	14028.9	5954.48	8049.04	23888.6	9230.21	14556	19557.2	5641.38	13564.3	16971.3	3255.03	13378.7	84536.2	28933.6	54794.6	0.0206951	0.0143408
deb11	Koblenz .......................................................	105.25	114024	55628	58396	89390	45259	44131	6282	2913	3369	4750	2153	2597	5486	2385	3101	4497	1801	2696	2182	764	1418	1437	353	1084	100.512	52.1427	48.1767	166.25	69.5419	97.1278	401.027	164.327	236.606	701.532	258.443	441.874	569.72	159.294	402.003	588.452	103.005	478.803	2527.49	806.754	1704.59	0.0221663	0.0145027
deb12	Ahrweiler ......................................................	787.02	129727	63755	65972	97922	49598	48324	8354	4091	4263	6342	2959	3383	7143	3219	3924	5589	2398	3191	2756	1026	1730	1621	464	1157	133.664	73.2289	60.9609	221.97	95.5757	126.524	522.153	221.789	299.401	871.884	344.113	523.005	719.592	213.921	490.455	663.799	135.395	511.047	3133.06	1084.02	2011.39	0.0241512	0.0170029
deb13	Altenkirchen (Westerwald) .............................	642.38	128705	63859	64846	100011	51190	48821	8241	4027	4214	5501	2572	2929	6133	2772	3361	5163	2122	3041	2424	861	1563	1232	315	917	131.856	72.0833	60.2602	192.535	83.0756	109.545	448.322	190.991	256.444	805.428	304.507	498.42	632.906	179.518	443.11	504.504	91.917	405.039	2715.55	922.092	1772.82	0.021099	0.0144395
deb14	Bad Kreuznach .............................................	863.89	158080	77185	80895	121304	60816	60488	10715	5174	5541	7192	3395	3797	7984	3634	4350	6190	2631	3559	3007	1076	1931	1688	459	1229	171.44	92.6146	79.2363	251.72	109.659	142.008	583.63	250.383	331.905	965.64	377.548	583.32	785.128	224.346	547.438	691.236	133.936	542.849	3448.79	1188.49	2226.76	0.0218168	0.0153979
deb15	Birkenfeld .....................................................	776.83	80720	40021	40699	61135	31269	29866	5779	2862	2917	3559	1657	1902	4032	1861	2171	3593	1528	2065	1746	607	1139	876	237	639	92.464	51.2298	41.7131	124.565	53.5211	71.1348	294.739	128.223	165.647	560.508	219.268	338.453	455.881	126.559	322.906	358.722	69.1566	282.246	1886.88	647.958	1222.1	0.0233756	0.0161904
deb1c	Cochem-Zell .................................................	692.43	61587	30841	30746	46607	24078	22529	4209	2103	2106	2815	1446	1369	3274	1488	1786	2656	1100	1556	1292	441	851	734	185	549	67.344	37.6437	30.1158	98.525	46.7058	51.2006	239.329	102.523	136.272	414.336	157.85	255.028	337.341	91.9485	241.258	300.573	53.983	242.493	1457.45	490.654	956.368	0.0236649	0.0159092
deb17	Mayen-Koblenz ............................................	817.73	214259	105746	108513	167311	84720	82591	13684	6670	7014	9176	4391	4785	10071	4592	5479	8082	3442	4640	3774	1368	2406	2161	563	1598	218.944	119.393	100.3	321.16	141.829	178.959	736.19	316.389	418.048	1260.79	493.927	760.496	985.391	285.228	682.101	884.929	164.283	705.837	4407.41	1521.05	2845.74	0.0205705	0.014384
deb18	Neuwied .......................................................	627.06	181941	89488	92453	141417	71418	69999	11470	5671	5799	7829	3699	4130	8683	3908	4775	7232	3041	4191	3403	1246	2157	1907	505	1402	183.52	101.511	82.9257	274.015	119.478	154.462	634.727	269.261	364.333	1128.19	436.383	686.905	888.523	259.791	611.509	780.916	147.359	619.263	3889.89	1333.78	2519.4	0.02138	0.0149046
deb1d	Rhein-Hunsrück-Kreis ..................................	991.06	102937	51206	51731	79538	40674	38864	6987	3466	3521	4385	2151	2234	4938	2214	2724	3971	1673	2298	1961	699	1262	1157	329	828	111.792	62.0414	50.3503	153.475	69.4773	83.5516	360.968	152.545	207.841	619.476	240.075	376.642	512.017	145.742	357.777	473.791	96.0022	365.728	2231.52	765.882	1441.89	0.0216785	0.0149569
deb1a	Rhein-Lahn-Kreis ...........................................	782.24	122308	60525	61783	93672	47580	46092	8248	3971	4277	5881	2848	3033	6165	2812	3353	4946	2140	2806	2196	854	1342	1200	320	880	131.968	71.0809	61.1611	205.835	91.9904	113.434	450.661	193.747	255.834	771.576	307.09	459.903	573.376	178.059	380.457	491.4	93.376	388.696	2624.82	935.343	1659.49	0.0214607	0.0154538
deb1b	Westerwaldkreis ...........................................	989.04	201597	100218	101379	159065	81184	77881	12395	6067	6328	8414	4057	4357	8980	4063	4917	7254	3035	4219	3485	1296	2189	2004	516	1488	198.32	108.599	90.4904	294.49	131.041	162.952	656.438	279.941	375.167	1131.62	435.522	691.494	909.933	270.216	620.581	820.638	150.569	657.25	4011.44	1375.89	2597.93	0.0198983	0.013729
deb21	Trier ............................................................	117.06	110636	54444	56192	91004	46332	44672	5331	2495	2836	3688	1672	2016	4149	1736	2413	3549	1357	2192	1728	573	1155	1187	279	908	85.296	44.6605	40.5548	129.08	54.0056	75.3984	303.292	119.61	184.112	553.644	194.729	359.269	451.181	119.471	327.442	486.076	81.4122	401.064	2008.57	613.889	1387.84	0.0181548	0.0112756
deb22	Bernkastel-Wittlich .......................................	1167.94	112262	56124	56138	86690	44461	42229	7477	3812	3665	4836	2423	2413	5183	2325	2858	4523	1933	2590	2282	823	1459	1271	347	924	119.632	68.2348	52.4095	169.26	78.2629	90.2462	378.877	160.192	218.065	705.588	277.385	424.501	595.83	171.595	413.626	520.474	101.255	408.131	2489.66	856.926	1606.98	0.0221772	0.0152684
deb23	Bitburg-Prüm...............................................	1626.95	98561	49576	48985	78173	40344	37829	6052	3073	2979	3771	1895	1876	4242	1940	2302	3502	1437	2065	1795	615	1180	1026	272	754	96.832	55.0067	42.5997	131.985	61.2085	70.1624	310.09	133.666	175.643	546.312	206.209	338.453	468.675	128.227	334.53	420.147	79.3696	333.042	1974.04	663.688	1294.43	0.0200286	0.0133873
deb24	Vulkaneifel ..................................................	911.64	60603	30427	30176	45942	23637	22305	4216	2130	2086	2757	1382	1375	3197	1464	1733	2563	1143	1420	1271	485	786	657	186	471	67.456	38.127	29.8298	96.495	44.6386	51.425	233.701	100.87	132.228	399.828	164.02	232.738	331.858	101.123	222.831	269.041	54.2748	208.041	1398.38	503.053	877.092	0.0230744	0.0165331
deb25	Trier-Saarburg ..............................................	1102.24	148945	73673	75272	118176	59862	58314	9213	4592	4621	5632	2782	2850	6580	2977	3603	5171	2118	3053	2701	971	1730	1472	371	1101	147.408	82.1968	66.0803	197.12	89.8586	106.59	480.998	205.115	274.909	806.676	303.933	500.387	705.231	202.453	490.455	602.784	108.258	486.312	2940.22	991.815	1924.73	0.0197403	0.0134624
deb31	Frankenthal (Pfalz) ........................................	43.88	48561	23489	25072	37490	18884	18606	2758	1236	1522	2109	912	1197	2566	1092	1474	2046	844	1202	1009	359	650	583	162	421	44.128	22.1244	21.7646	73.815	29.4576	44.7678	187.575	75.2388	112.466	319.176	121.114	197.008	263.45	74.8515	184.275	238.738	47.2716	185.956	1126.88	370.058	746.237	0.0232055	0.0157545
deb32	Kaiserslautern ..............................................	139.7	99845	50353	49492	79572	41769	37803	5595	2603	2992	4003	1741	2262	4604	1987	2617	3409	1373	2036	1687	600	1087	975	280	695	89.52	46.5937	42.7856	140.105	56.2343	84.5988	336.552	136.904	199.677	531.804	197.025	333.7	440.476	125.1	308.164	399.262	81.704	306.981	1937.72	643.562	1275.91	0.0194073	0.012781
deb33	Landau in der Pfalz .......................................	82.94	46677	22078	24599	37724	18289	19435	2453	1159	1294	1742	784	958	1991	871	1120	1549	602	947	758	275	483	460	98	362	39.248	20.7461	18.5042	60.97	25.3232	35.8292	145.542	60.0119	85.456	241.644	86.387	155.213	197.914	57.3375	136.93	188.37	28.5964	159.895	873.688	278.402	591.829	0.0187177	0.0126099
deb34	Ludwigshafen am Rhein .................................	77.43	171061	85820	85241	138834	71891	66943	8439	3895	4544	6411	2988	3423	7205	3197	4008	5796	2396	3400	2911	1071	1840	1465	382	1083	135.024	69.7205	64.9792	224.385	96.5124	128.02	526.685	220.273	305.81	904.176	343.826	557.26	760.062	223.303	521.64	599.918	111.468	478.361	3150.25	1065.1	2056.07	0.0184159	0.0124109
deb35	Mainz ..........................................................	97.73	217118	105599	111519	179088	89183	89905	9884	4584	5300	7745	3516	4229	8703	3922	4781	6474	2657	3817	3193	1164	2029	2031	573	1458	158.144	82.0536	75.79	271.075	113.567	158.165	636.189	270.226	364.79	1009.94	381.279	625.606	833.692	242.694	575.221	831.694	167.201	643.999	3740.74	1257.02	2443.57	0.0172291	0.0119037
deb36	Neustadt an der Weinstrasse .........................	117.09	53148	25955	27193	40204	20360	19844	3379	1590	1789	2408	1116	1292	2925	1267	1658	2317	973	1344	1191	445	746	724	204	520	54.064	28.461	25.5827	84.28	36.0468	48.3208	213.817	87.2963	126.505	361.452	139.625	220.282	310.97	92.7825	211.491	296.478	59.5272	229.684	1321.06	443.739	861.865	0.0248563	0.0170965
deb37	Pirmasens ....................................................	61.36	40403	19780	20623	30115	15441	14674	2722	1286	1436	1822	834	988	2247	973	1274	1912	746	1166	1047	367	680	538	133	405	43.552	23.0194	20.5348	63.77	26.9382	36.9512	164.256	67.0397	97.2062	298.272	107.051	191.107	273.372	76.5195	192.78	220.311	38.8094	178.888	1063.53	339.377	717.468	0.0263231	0.0171576
deb38	Speyer .........................................................	42.71	50378	24363	26015	38964	19596	19368	3150	1437	1713	2271	1039	1232	2521	1043	1478	1912	794	1118	932	307	625	628	147	481	50.4	25.7223	24.4959	79.485	33.5597	46.0768	184.285	71.8627	112.771	298.272	113.939	183.24	243.345	64.0095	177.187	257.166	42.8946	212.458	1112.95	351.988	756.229	0.0220921	0.0144476
deb39	Worms .........................................................	108.73	83330	41080	42250	66257	33786	32471	4852	2273	2579	3394	1559	1835	3649	1559	2090	2849	1156	1693	1461	518	943	868	229	639	77.632	40.6867	36.8797	118.79	50.3557	68.629	266.742	107.415	159.467	444.444	165.886	277.483	381.467	108.003	267.34	355.446	66.8222	282.246	1644.52	539.169	1092.05	0.019735	0.0131248
deb3a	Zweibrücken ................................................	70.64	34209	16954	17255	26293	13517	12776	2228	1043	1185	1420	673	747	1775	767	1008	1386	580	806	706	273	433	401	101	300	35.648	18.6697	16.9455	49.7	21.7379	27.9378	129.752	52.8463	76.9104	216.216	83.23	132.103	184.337	56.9205	122.755	164.209	29.4718	132.51	779.863	262.876	509.163	0.022797	0.0155053
deb3b	Alzey-Worms ...............................................	588.07	129244	64389	64855	103336	52492	50844	8387	4203	4184	5245	2614	2631	5153	2350	2803	4006	1732	2274	1985	691	1294	1132	307	825	134.192	75.2337	59.8312	183.575	84.4322	98.3994	376.684	161.915	213.869	624.936	248.542	372.709	518.284	144.073	366.849	463.554	89.5826	364.402	2301.22	803.779	1476.06	0.0178053	0.0124832
deb3c	Bad Dürkheim .............................................	594.64	132660	64838	67822	100605	50484	50121	9152	4417	4735	6508	3048	3460	7093	3221	3872	5329	2338	2991	2603	955	1648	1370	375	995	146.432	79.0643	67.7105	227.78	98.4504	129.404	518.498	221.927	295.434	831.324	335.503	490.225	679.643	199.117	467.208	561.015	109.425	439.491	2964.69	1043.49	1889.47	0.0223481	0.0160938
deb3d	Donnersbergkreis ..........................................	645.41	75101	37194	37907	58764	29761	29003	5195	2626	2569	3083	1479	1604	3307	1541	1766	2670	1103	1567	1338	485	853	744	199	545	83.12	47.0054	36.7367	107.905	47.7717	59.9896	241.742	106.175	134.746	416.52	158.28	256.831	349.352	101.123	241.825	304.668	58.0682	240.726	1503.31	518.423	970.855	0.0200171	0.0139384
deb3e	Germersheim ...............................................	463.32	129075	64379	64696	103460	52851	50609	7677	3724	3953	5045	2392	2653	5532	2610	2922	4377	1861	2516	2016	680	1336	968	261	707	122.832	66.6596	56.5279	176.575	77.2616	99.2222	404.389	179.829	222.949	682.812	267.053	412.372	526.378	141.78	378.756	396.396	76.1598	312.282	2309.38	808.743	1482.11	0.0178918	0.0125622
deb3f	Kaiserslautern ..............................................	640	106057	52135	53922	83152	41867	41285	6908	3465	3443	4278	2085	2193	4866	2144	2722	3867	1594	2273	1957	674	1283	1029	306	723	110.528	62.0235	49.2349	149.73	67.3455	82.0182	355.705	147.722	207.689	603.252	228.739	372.545	510.973	140.529	363.73	421.375	89.2908	319.349	2151.56	735.649	1394.57	0.0202869	0.0141105
deb3g	Kusel ...........................................................	573.61	70526	35052	35474	53636	27359	26277	5245	2656	2589	3078	1502	1576	3453	1551	1902	2928	1233	1695	1464	548	916	722	203	519	83.92	47.5424	37.0227	107.73	48.5146	58.9424	252.414	106.864	145.123	456.768	176.935	277.81	382.25	114.258	259.686	295.659	59.2354	229.242	1578.74	553.35	1007.83	0.0223852	0.0157865
deb3h	Südliche Weinstrasse ..................................	639.93	110356	54441	55915	84770	42855	41915	7736	3786	3950	4946	2401	2545	5503	2517	2986	4316	1873	2443	2109	744	1365	976	265	711	123.776	67.7694	56.485	173.11	77.5523	95.183	402.269	173.421	227.832	673.296	268.775	400.408	550.66	155.124	386.977	399.672	77.327	314.049	2322.78	819.969	1480.93	0.0210481	0.0150616
deb3i	Rhein-Pfalz-Kreis....................................	304.99	154201	76030	78171	119230	60305	58925	9691	4648	5043	6792	3170	3622	7859	3627	4232	6101	2698	3403	3064	1156	1908	1464	426	1038	155.056	83.1992	72.1149	237.72	102.391	135.463	574.493	249.9	322.902	951.756	387.163	557.752	800.01	241.026	540.918	599.508	124.307	458.485	3318.54	1187.99	2087.63	0.0215209	0.0156252
deb3j	Mainz-Bingen ................................................	605.36	210889	104015	106874	167263	84194	83069	12898	6312	6586	9040	4334	4706	9633	4431	5202	6970	3026	3944	3282	1207	2075	1803	511	1292	206.368	112.985	94.1798	316.4	139.988	176.004	704.172	305.296	396.913	1087.32	434.231	646.422	856.93	251.659	588.262	738.328	149.11	570.676	3909.52	1393.27	2472.46	0.0185383	0.0133949
deb3k	Südwestpfalz...............................................	953.52	95113	46916	48197	71218	36035	35183	6893	3411	3482	4356	2139	2217	5089	2362	2727	4437	1844	2593	2187	833	1354	933	292	641	110.288	61.0569	49.7926	152.46	69.0897	82.9158	372.006	162.742	208.07	692.172	264.614	424.993	571.026	173.68	383.859	382.063	85.2056	283.13	2280.02	816.389	1432.76	0.0239716	0.0174011
de1	Baden-Württemberg	35673.7	11069533	5501693	5567840	8837322	4516119	4321203	594524	282795	311729	450012	211976	238036	503644	226243	277401	390048	164728	225320	191851	71491	120360	102132	28341	73791	9512.38	5062.03	4457.72	15750.4	6846.82	8902.55	36816.4	15588.1	21165.7	60847.5	23638.5	36929.9	50092.3	14905.9	34122.1	41823.1	8269.9	32593.5	214842	74311.2	138171	0.0194084	0.013507
de 111	Stuttgart .........................................................	207.33	634830	317139	317691	521531	268156	253375	27085	12596	14489	23661	10947	12714	26053	11553	14500	20276	8447	11829	10059	3723	6336	6165	1717	4448	433.36	225.468	207.193	828.135	353.588	475.504	1904.47	796.002	1106.35	3163.06	1212.14	1938.77	2626.4	776.245	1796.26	2524.57	501.021	1964.68	11480	3864.47	7488.76	0.0180836	0.0121854
de112	Böblingen ...................................................	617.77	391640	194989	196651	313828	160262	153566	19500	9121	10379	15948	7439	8509	19000	8683	10317	13650	5975	7675	6501	2513	3988	3213	996	2217	312	163.266	148.42	558.18	240.28	318.237	1388.9	598.259	787.187	2129.4	857.412	1257.93	1697.41	523.961	1130.6	1315.72	290.633	979.249	7401.61	2673.81	4621.62	0.018899	0.0137126
de113	Esslingen .....................................................	641.28	533859	266783	267076	424739	218565	206174	27027	12584	14443	22832	10530	12302	25731	11715	14016	19546	8399	11147	9467	3620	5847	4517	1370	3147	432.432	225.254	206.535	799.12	340.119	460.095	1880.94	807.163	1069.42	3049.18	1205.26	1826.99	2471.83	754.77	1657.62	1849.71	399.766	1390.03	10483.2	3732.33	6610.7	0.0196367	0.0139901
de114	Göppingen ..................................................	642.34	257253	128093	129160	201789	103500	98289	14317	6767	7550	11388	5349	6039	12645	5699	6946	9720	4179	5541	4870	1854	3016	2524	745	1779	229.072	121.129	107.965	398.58	172.773	225.859	924.35	392.661	529.98	1516.32	599.686	908.17	1271.56	386.559	855.036	1033.58	217.391	785.784	5373.46	1890.2	3412.79	0.0208878	0.0147565
de115	Ludwigsburg .................................................	686.77	543984	269961	274023	436414	222626	213788	27473	12774	14699	22195	10360	11835	25533	11431	14102	18771	8054	10717	9203	3492	5711	4395	1224	3171	439.568	228.655	210.196	776.825	334.628	442.629	1866.46	787.596	1075.98	2928.28	1155.75	1756.52	2402.9	728.082	1619.07	1799.75	357.163	1400.63	10213.8	3591.87	6505.02	0.0187759	0.0133052
de116	Rems-Murr-Kreis ..........................................	858.08	426158	210861	215297	336521	171257	165264	22890	10824	12066	18147	8457	9690	21045	9437	11608	16032	6880	9152	7590	2945	4645	3933	1061	2872	366.24	193.75	172.544	635.145	273.161	362.406	1538.39	650.209	885.69	2500.99	987.28	1500.01	1981.75	614.033	1316.86	1610.56	309.6	1268.56	8633.08	3028.03	5506.07	0.0202579	0.0143603
de117	Heilbronn ......................................................	99.89	125960	63527	62433	101447	53176	48271	6137	2728	3409	4968	2317	2651	5600	2405	3195	4457	1833	2624	2170	769	1401	1181	299	882	98.192	48.8312	48.7487	173.88	74.8391	99.1474	409.36	165.704	243.779	695.292	263.035	430.074	566.587	160.337	397.183	483.619	87.2482	389.579	2426.93	799.995	1608.51	0.0192675	0.012593
de118	Heilbronn ......................................................	1099.91	343068	172382	170686	277165	142748	134417	18431	8877	9554	13649	6524	7125	14581	6669	7912	11225	4806	6419	5440	2013	3427	2577	745	1832	294.896	158.898	136.622	477.715	210.725	266.475	1065.87	459.494	603.686	1751.1	689.661	1052.07	1420.38	419.71	971.554	1055.28	217.391	809.194	6065.25	2155.88	3839.61	0.0176794	0.0125064
de119	Hohenlohekreis .............................................	776.76	112010	56550	55460	90222	46781	43441	6270	3058	3212	4196	2039	2157	4592	2093	2499	3756	1560	2196	1932	742	1190	1042	277	765	100.32	54.7382	45.9316	146.86	65.8597	80.6718	335.675	144.208	190.674	585.936	223.86	359.924	504.445	154.707	337.365	426.699	80.8286	337.9	2099.94	724.201	1352.47	0.0187477	0.0128064
de11a	Schwäbisch Hall ..........................................	1484.07	195861	98314	97547	158231	81569	76662	11136	5454	5682	7367	3596	3771	7862	3522	4340	6217	2528	3689	3246	1161	2085	1802	484	1318	178.176	97.6266	81.2526	257.845	116.151	141.035	574.712	242.666	331.142	969.852	362.768	604.627	847.531	242.069	591.097	737.919	141.231	582.161	3566.03	1202.51	2331.32	0.018207	0.0122313
de11b	Main-Tauber-Kreis .........................................	1304.13	132321	65923	66398	102505	52544	49961	8626	4281	4345	5698	2740	2958	6352	2900	3452	5091	2142	2949	2639	945	1694	1410	371	1039	138.016	76.6299	62.1335	199.43	88.502	110.629	464.331	199.81	263.388	794.196	307.377	483.341	689.043	197.032	480.249	577.395	108.258	458.926	2862.41	977.609	1858.67	0.0216323	0.0148296
de11c	Heidenheim ..................................................	627.14	132472	66092	66380	103547	53378	50169	7411	3601	3810	5642	2690	2952	6479	2805	3674	5250	2218	3032	2779	1016	1763	1364	384	980	118.576	64.4579	54.483	197.47	86.887	110.405	473.615	193.264	280.326	819	318.283	496.945	725.597	211.836	499.81	558.558	112.051	432.866	2892.82	986.78	1874.84	0.0218372	0.0149304
de11d	Ostalbkreis ...................................................	1511.37	314002	156480	157522	249386	127894	121492	17499	8356	9143	12929	6225	6704	14482	6497	7985	11020	4587	6433	5720	2122	3598	2966	799	2167	279.984	149.572	130.745	452.515	201.068	250.73	1058.63	447.643	609.256	1719.12	658.234	1054.37	1493.49	442.437	1020.03	1214.58	233.148	957.164	6218.32	2132.1	4022.3	0.0198034	0.0136254
de121	Baden-Baden ................................................	140.19	55123	26442	28681	40733	20382	20351	3470	1559	1911	2918	1315	1603	3274	1363	1911	2662	1141	1521	1238	460	778	828	222	606	55.52	27.9061	27.3273	102.13	42.4745	59.9522	239.329	93.9107	145.809	415.272	163.733	249.292	323.242	95.91	220.563	339.066	64.7796	267.67	1474.56	488.714	970.614	0.0267503	0.0184825
de122	Karlsruhe ......................................................	173.42	313092	160429	152663	255542	135852	119690	14539	6718	7821	11660	5366	6294	13023	5699	7324	10017	4086	5931	5160	1896	3264	3151	812	2339	232.624	120.252	111.84	408.1	173.322	235.396	951.981	392.661	558.821	1562.65	586.341	972.091	1347.28	395.316	925.344	1290.33	236.942	1033.14	5792.97	1904.83	3836.63	0.0185024	0.0118734
de123	Karlsruhe ......................................................	1085.28	444232	221339	222893	350496	179724	170772	26309	12525	13784	18687	8943	9744	20729	9256	11473	16302	6953	9349	7832	2872	4960	3877	1066	2811	420.944	224.197	197.111	654.045	288.859	364.426	1515.29	637.738	875.39	2543.11	997.755	1532.3	2044.94	598.812	1406.16	1587.63	311.059	1241.62	8765.96	3058.42	5617.01	0.0197328	0.0138178
de124	Rastatt ..........................................................	738.43	231018	114797	116221	181176	92691	88485	14176	6825	7351	9516	4506	5010	10789	4908	5881	9013	3787	5226	4194	1535	2659	2154	545	1609	226.816	122.167	105.119	333.06	145.544	187.374	788.676	338.161	448.72	1406.03	543.434	856.541	1095.05	320.048	753.826	882.063	159.031	710.695	4731.7	1628.39	3062.28	0.0204819	0.0141849
de125	Heidelberg ....................................................	108.89	160355	77112	83243	134104	65983	68121	6838	3131	3707	5467	2495	2972	5817	2535	3282	4263	1742	2521	2226	777	1449	1640	449	1191	109.408	56.0449	53.0101	191.345	80.5885	111.153	425.223	174.662	250.417	665.028	249.977	413.192	581.209	162.004	410.791	671.58	131.018	526.065	2643.79	854.295	1764.63	0.0164871	0.0110786
de126	Mannheim ....................................................	144.97	309370	154273	155097	252401	129931	122470	14558	6659	7899	12294	5587	6707	12476	5470	7006	9796	4067	5729	5024	1831	3193	2821	728	2093	232.928	119.196	112.956	430.29	180.46	250.842	911.996	376.883	534.558	1528.18	583.614	938.983	1311.77	381.763	905.215	1155.2	212.43	924.478	5570.36	1854.35	3667.03	0.0180055	0.0120199
de127	Neckar-Odenwald-Kreis .................................	1125.94	143535	72057	71478	112590	58111	54479	8838	4382	4456	6175	2961	3214	6692	3088	3604	5331	2240	3091	2553	906	1647	1356	369	987	141.408	78.4378	63.7208	216.125	95.6403	120.204	489.185	212.763	274.985	831.636	321.44	506.615	666.588	188.901	466.924	555.282	107.674	435.958	2900.22	1004.86	1868.41	0.0202057	0.0139453
de128	Rhein-Neckar-Kreis .......................................	1061.55	547625	269317	278308	430109	217319	212790	31425	14723	16702	24927	11610	13317	26764	12162	14602	20103	8659	11444	9397	3512	5885	4900	1332	3568	502.8	263.542	238.839	872.445	375.003	498.056	1956.45	837.962	1114.13	3136.07	1242.57	1875.67	2453.56	732.252	1668.4	2006.55	388.678	1575.99	10927.9	3840	6971.08	0.019955	0.0142583
de129	Pforzheim .....................................................	98.07	125542	61699	63843	100339	51270	49069	6381	2868	3513	5010	2247	2763	5532	2331	3201	4592	1799	2793	2318	816	1502	1370	368	1002	102.096	51.3372	50.2359	175.35	72.5781	103.336	404.389	160.606	244.236	716.352	258.156	457.773	605.23	170.136	425.817	561.015	107.382	442.583	2564.43	820.196	1723.98	0.0204269	0.0132935
de12a	Calw ............................................................	797.29	158397	79514	78883	125437	64702	60735	9261	4502	4759	6475	3155	3320	7168	3255	3913	5795	2428	3367	2794	1029	1765	1467	443	1024	148.176	80.5858	68.0537	226.625	101.907	124.168	523.981	224.27	298.562	904.02	348.418	551.851	729.513	214.546	500.377	600.736	129.267	452.301	3133.05	1098.99	1995.31	0.0197797	0.0138214
de12b	Enzkreis .......................................................	573.6	198905	98744	100161	156808	80061	76747	11133	5299	5834	8544	4017	4527	9570	4407	5163	7331	3110	4221	3683	1339	2344	1836	511	1325	178.128	94.8521	83.4262	299.04	129.749	169.31	699.567	303.642	393.937	1143.64	446.285	691.822	961.631	279.181	664.524	751.842	149.11	585.252	4033.84	1402.82	2588.27	0.0202803	0.0142066
de12c	Freudenstadt ................................................	870.39	117935	58898	59037	93720	48132	45588	6732	3385	3347	4581	2181	2400	5429	2447	2982	4346	1729	2617	2033	731	1302	1094	293	801	107.712	60.5915	47.8621	160.335	70.4463	89.76	396.86	168.598	227.527	677.976	248.111	428.926	530.816	152.413	369.117	447.993	85.4974	353.802	2321.69	785.658	1516.99	0.0196862	0.0133393
de131	Freiburg im Breisgau .....................................	153.04	230241	109829	120412	192263	93786	98477	10181	4730	5451	7608	3458	4150	8326	3549	4777	6306	2516	3790	3325	1199	2126	2232	591	1641	162.896	84.667	77.9493	266.28	111.693	155.21	608.631	244.526	364.485	983.736	361.046	621.181	868.158	249.992	602.721	914.004	172.454	724.83	3803.7	1224.38	2546.38	0.0165205	0.011148
de132	Breisgau-Hochschwarzwald ............................	1378.31	262795	129641	133154	205496	103889	101607	15734	7486	8248	11669	5568	6101	12909	5870	7039	9661	4194	5467	4660	1854	2806	2666	780	1886	251.744	133.999	117.946	408.415	179.846	228.177	943.648	404.443	537.076	1507.12	601.839	896.041	1216.73	386.559	795.501	1091.73	227.604	833.046	5419.38	1934.29	3407.79	0.0206221	0.0149204
de133	Emmendingen ...............................................	679.79	165383	81772	83611	130792	66383	64409	9831	4777	5054	7040	3300	3740	7700	3475	4225	5716	2362	3354	2856	1084	1772	1448	391	1057	157.296	85.5083	72.2722	246.4	106.59	139.876	562.87	239.428	322.368	891.696	338.947	549.721	745.702	226.014	502.362	592.956	114.094	466.877	3196.92	1110.58	2053.48	0.0193304	0.0135814
de134	Ortenaukreis .................................................	1850.34	429479	214221	215258	340066	174408	165658	25413	12412	13001	16862	8092	8770	19161	8586	10575	15770	6644	9126	7875	2919	4956	4332	1160	3172	406.608	222.175	185.914	590.17	261.372	327.998	1400.67	591.575	806.873	2460.12	953.414	1495.75	2056.16	608.611	1405.03	1773.95	338.488	1401.07	8687.68	2975.64	5622.63	0.0202284	0.0138905
de135	Rottweil ........................................................	769.42	139455	69767	69688	110107	56670	53437	7825	3846	3979	5606	2655	2951	6839	3099	3740	5328	2237	3091	2515	930	1585	1235	330	905	125.2	68.8434	56.8997	196.21	85.7565	110.367	499.931	213.521	285.362	831.168	321.01	506.615	656.667	193.905	449.347	505.732	96.294	399.738	2814.91	979.329	1808.33	0.0201851	0.0140371
de136	Schwarzwald-Baar-Kreis ................................	1025.33	212381	105542	106839	165266	84833	80433	12407	5854	6553	9116	4313	4803	10425	4663	5762	8746	3663	5083	4205	1600	2605	2216	616	1600	198.512	104.787	93.7079	319.06	139.31	179.632	762.067	321.281	439.641	1364.38	525.64	833.104	1097.93	333.6	738.517	907.452	179.749	706.72	4649.39	1604.37	2991.32	0.0218918	0.0152012
de137	Tuttlingen .....................................................	734.38	140152	70452	69700	112739	58211	54528	7506	3616	3890	5133	2438	2695	6061	2739	3322	4995	2119	2876	2489	951	1538	1229	378	851	120.096	64.7264	55.627	179.655	78.7474	100.793	443.059	188.717	253.469	779.22	304.076	471.376	649.878	198.284	436.023	503.275	110.3	375.887	2675.18	944.851	1693.17	0.0190877	0.0134113
de138	Konstanz.......................................................	817.98	285325	139046	146279	225851	113022	112829	15339	7225	8114	11982	5554	6428	13780	6128	7652	10534	4472	6062	5057	1867	3190	2782	778	2004	245.424	129.327	116.03	419.37	179.394	240.407	1007.32	422.219	583.848	1643.3	641.732	993.562	1320.38	389.269	904.365	1139.23	227.02	885.167	5775.03	1988.96	3723.38	0.0202402	0.0143044
de139	Lörrach .......................................................	806.71	228639	111981	116658	182237	91545	90692	12562	6047	6515	9037	4195	4842	10311	4584	5727	8372	3511	4861	4145	1558	2587	1975	541	1434	200.992	108.241	93.1645	316.295	135.499	181.091	753.734	315.838	436.97	1306.03	503.828	796.718	1082.26	324.843	733.414	808.762	157.864	633.398	4468.08	1546.11	2874.76	0.0195421	0.0138069
de13a	Waldshut ......................................................	1131.1	170619	84587	86032	134492	68302	66190	10212	5008	5204	7069	3406	3663	7848	3535	4313	6140	2638	3502	3177	1241	1936	1681	457	1224	163.392	89.6432	74.4172	247.415	110.014	136.996	573.689	243.562	329.082	957.84	378.553	573.978	829.515	258.748	548.856	688.369	133.353	540.641	3460.22	1213.87	2203.97	0.0202804	0.0143506
de141	Reutlingen ....................................................	1027.85	286748	142232	144516	227999	116316	111683	15419	7316	8103	11476	5488	5988	13370	5960	7410	10673	4463	6210	5252	1948	3304	2559	741	1818	246.704	130.956	115.873	401.66	177.262	223.951	977.347	410.644	565.383	1664.99	640.44	1017.82	1371.3	406.158	936.684	1047.91	216.224	803.011	5709.91	1981.69	3662.72	0.0199126	0.0139328
de142	Tübingen .....................................................	519.12	227331	110795	116536	188158	93457	94701	11215	5386	5829	7784	3745	4039	8424	3785	4639	6581	2727	3854	3273	1167	2106	1896	528	1368	179.44	96.4094	83.3547	272.44	120.964	151.059	615.794	260.786	353.956	1026.64	391.324	631.671	854.58	243.319	597.051	776.412	154.07	604.246	3725.3	1266.87	2421.34	0.0163871	0.0114344
de143	Zollernalbkreis ...............................................	917.58	188935	93808	95127	147269	75505	71764	11144	5368	5776	8079	3871	4208	9008	3993	5015	7631	3124	4507	3857	1419	2438	1947	528	1419	178.304	96.0872	82.5968	282.765	125.033	157.379	658.485	275.118	382.645	1190.44	448.294	738.697	1007.06	295.861	691.173	797.296	154.07	626.772	4114.35	1394.46	2679.26	0.0217765	0.0148651
de144	Ulm ..............................................................	118.68	126329	62660	63669	103134	52716	50418	5977	2754	3223	4871	2172	2699	5294	2389	2905	3853	1579	2274	2030	723	1307	1170	327	843	95.632	49.2966	46.0889	170.485	70.1556	100.943	386.991	164.602	221.652	601.068	226.586	372.709	530.033	150.745	370.534	479.115	95.4186	372.353	2263.32	756.805	1484.28	0.0179161	0.012078
de145	Alb-Donau-Kreis.............................................	1358.55	196047	99041	97006	158327	81946	76381	10428	5157	5271	7404	3623	3781	8442	3833	4609	6407	2780	3627	3269	1189	2080	1770	513	1257	166.848	92.3103	75.3753	259.14	117.023	141.409	617.11	264.094	351.667	999.492	398.93	594.465	853.536	247.906	589.68	724.815	149.693	555.217	3620.94	1269.96	2307.81	0.0184698	0.0128225
de146	Biberach .......................................................	1409.53	199742	100634	99108	162644	83731	78913	10661	5336	5325	7254	3563	3691	8065	3711	4354	6377	2707	3670	3108	1138	1970	1633	448	1185	170.576	95.5144	76.1475	253.89	115.085	138.043	589.552	255.688	332.21	994.812	388.454	601.513	811.499	237.273	558.495	668.713	130.726	523.414	3489.04	1222.74	2229.82	0.0174677	0.0121504
de147	Bodenseekreis ..............................................	664.79	216227	106544	109683	167328	84520	82808	12655	5971	6684	10285	4837	5448	11924	5465	6459	8168	3626	4542	3823	1518	2305	2044	607	1437	202.48	106.881	95.5812	359.975	156.235	203.755	871.644	376.538	492.822	1274.21	520.331	744.434	998.185	316.503	653.467	837.018	177.123	634.723	4543.51	1653.61	2824.78	0.0210127	0.0155205
de148	Ravensburg ...................................................	1632.1	284285	141777	142508	228053	116477	111576	15237	7348	7889	11709	5631	6078	12626	5860	6766	9538	4074	5464	4531	1708	2823	2591	679	1912	243.792	131.529	112.813	409.815	181.881	227.317	922.961	403.754	516.246	1487.93	584.619	895.55	1183.04	356.118	800.32	1061.01	198.132	844.53	5308.55	1856.03	3396.78	0.0186734	0.0130912
de149	Sigmaringen ..................................................	1204.23	130873	65649	65224	104321	53788	50533	7316	3561	3755	5154	2471	2683	5913	2689	3224	4690	1943	2747	2336	859	1477	1143	338	805	117.056	63.7419	53.6965	180.39	79.8133	100.344	432.24	185.272	245.991	731.64	278.82	450.233	609.93	179.101	418.729	468.058	98.6284	355.568	2539.31	885.378	1624.56	0.0194029	0.0134865
de2	Bayern	70542.1	13076721	6483793	6592928	10414157	5308463	5105694	707775	337627	370148	564107	265887	298220	606046	273590	332456	447563	186742	260821	220066	79551	140515	117007	31933	85074	11324.4	6043.52	5293.12	19743.7	8588.15	11153.4	44302	18850.4	25366.4	69819.8	26797.5	42748.6	57459.2	16586.4	39836	47914.4	9318.05	37577.2	250564	86183.9	161975	0.019161	0.0132922
de 211	Ingolstadt ....................................................	133.35	136981	69252	67729	111843	58343	53500	6472	2990	3482	5172	2427	2745	5830	2615	3215	4304	1753	2551	2174	789	1385	1186	335	851	103.552	53.521	49.7926	181.02	78.3921	102.663	426.173	180.174	245.305	671.424	251.555	418.109	567.631	164.506	392.647	485.667	97.753	375.887	2435.47	825.902	1584.4	0.0177796	0.011926
de 212	München ....................................................	310.71	1471508	717308	754200	1212218	606307	605911	62737	27895	34842	59408	27075	32333	62247	27374	34873	42883	17626	25257	20601	7722	12879	11414	3309	8105	1003.79	499.32	498.241	2079.28	874.523	1209.25	4550.26	1886.07	2660.81	6689.75	2529.33	4139.62	5378.92	1610.04	3651.2	4674.03	965.566	3579.98	24376	8364.85	15739.1	0.0165653	0.0116614
de 213	Rosenheim ...................................................	37.22	63324	31321	32003	50592	25964	24628	3257	1448	1809	2834	1268	1566	3036	1331	1705	2026	813	1213	991	353	638	588	144	444	52.112	25.9192	25.8687	99.19	40.9564	58.5684	221.932	91.7059	130.092	316.056	116.665	198.811	258.75	73.6005	180.873	240.786	42.0192	196.115	1188.83	390.867	790.327	0.0187737	0.0124794
de214	Altötting ......................................................	569.29	111210	54942	56268	87012	44474	42538	6444	3068	3376	4979	2271	2708	5406	2408	2998	4082	1668	2414	2151	754	1397	1136	299	837	103.104	54.9172	48.2768	174.265	73.3533	101.279	395.179	165.911	228.747	636.792	239.358	395.655	561.626	157.209	396.049	465.192	87.2482	369.703	2336.16	777.997	1539.71	0.0210067	0.0141603
de215	Berchtesgadener Land ...................................	839.83	105722	52007	53715	80722	41211	39511	6033	2764	3269	5470	2508	2962	5992	2676	3316	4208	1751	2457	2049	757	1292	1248	340	908	96.528	49.4756	46.7467	191.45	81.0084	110.779	438.015	184.376	253.011	656.448	251.268	402.702	534.994	157.834	366.282	511.056	99.212	401.064	2428.49	823.175	1580.58	0.0229705	0.0158282
de216	Bad Tölz-Wolfratshausen .............................	1110.67	127227	62731	64496	100082	50701	49381	6840	3169	3671	5737	2706	3031	6607	3015	3592	4468	1913	2555	2222	859	1363	1271	368	903	109.44	56.7251	52.4953	200.795	87.4038	113.359	482.972	207.734	274.07	697.008	274.515	418.764	580.164	179.101	386.41	520.474	107.382	398.855	2590.85	912.862	1643.95	0.020364	0.014552
de217	Dachau ........................................................	579.16	153884	77120	76764	125494	64428	61066	7400	3482	3918	6344	2994	3350	6562	3081	3481	4622	1973	2649	2260	854	1406	1202	308	894	118.4	62.3278	56.0274	222.04	96.7062	125.29	479.682	212.281	265.6	721.032	283.125	434.171	590.086	178.059	398.601	492.219	89.8744	394.88	2623.46	922.374	1674.57	0.0170483	0.0119602
de218	Ebersberg .....................................................	549.4	142142	70972	71170	115581	59073	56508	6445	3043	3402	5708	2686	3022	6626	3007	3619	4529	2001	2528	2151	820	1331	1102	342	760	103.12	54.4697	48.6486	199.78	86.7578	113.023	484.361	207.182	276.13	706.524	287.143	414.339	561.626	170.97	377.338	451.269	99.7956	335.692	2506.68	906.319	1565.17	0.017635	0.0127701
de219	Eichstätt .....................................................	1213.84	132341	67325	65016	109138	56677	52461	6701	3325	3376	4467	2183	2284	5110	2389	2721	4028	1718	2310	2004	774	1230	893	259	634	107.216	59.5175	48.2768	156.345	70.5109	85.4216	373.541	164.602	207.612	628.368	246.533	378.609	523.244	161.379	348.705	365.683	75.5762	280.038	2154.4	778.119	1348.66	0.0162791	0.0115576
de21a	Erding ..........................................................	870.75	137660	69367	68293	114389	58809	55580	6672	3266	3406	5001	2380	2621	4988	2325	2663	3774	1614	2160	1911	708	1203	925	265	660	106.752	58.4614	48.7058	175.035	76.874	98.0254	364.623	160.192	203.187	588.744	231.609	354.024	498.962	147.618	341.05	378.787	77.327	291.522	2112.9	752.082	1336.51	0.0153487	0.0108421
de21b	Freising ........................................................	799.85	179116	91393	87723	150879	78617	72262	7630	3643	3987	6267	2985	3282	6509	3064	3445	4561	1982	2579	2190	782	1408	1080	320	760	122.08	65.2097	57.0141	219.345	96.4155	122.747	475.808	211.11	262.853	711.516	284.417	422.698	571.809	163.047	399.168	442.26	93.376	335.692	2542.82	913.575	1600.17	0.0141965	0.00999611
de21c	Fürstenfeldbruck ..........................................	434.8	219320	107686	111634	172082	86971	85111	11086	5050	6036	10672	4819	5853	12035	5368	6667	8014	3503	4511	3563	1427	2136	1868	548	1320	177.376	90.395	86.3148	373.52	155.654	218.902	879.759	369.855	508.692	1250.18	502.68	739.353	930.299	297.529	605.556	764.946	159.906	583.044	4376.08	1576.02	2741.86	0.019953	0.0146353
de21d	Garmisch-Partenkirchen ................................	1012.21	88467	42969	45498	66294	33360	32934	5164	2401	2763	4855	2250	2605	5360	2333	3027	3960	1649	2311	1804	704	1100	1030	272	758	82.624	42.9779	39.5109	169.925	72.675	97.427	391.816	160.744	230.96	617.76	236.631	378.773	471.024	146.784	311.85	421.785	79.3696	334.809	2154.93	739.182	1393.33	0.0243586	0.0172027
de21e	Landsberg a. Lech .........................................	804.37	120071	60077	59994	96110	49165	46945	6443	3107	3336	5365	2553	2812	5472	2607	2865	3838	1665	2173	1787	672	1115	1056	308	748	103.088	55.6153	47.7048	187.775	82.4619	105.169	400.003	179.622	218.6	598.728	238.927	356.155	466.586	140.112	316.102	432.432	89.8744	330.392	2188.61	786.613	1374.12	0.0182276	0.0130934
de21f	Miesbach .....................................................	866.22	99726	48870	50856	77174	39036	38138	5211	2355	2856	5154	2385	2769	5537	2469	3068	3882	1702	2180	1780	661	1119	988	262	726	83.376	42.1545	40.8408	180.39	77.0355	103.561	404.755	170.114	234.088	605.592	244.237	357.302	464.758	137.819	317.236	404.586	76.4516	320.674	2143.46	747.811	1373.7	0.0214935	0.0153021
de21g	Mühldorf a. Inn ............................................	805.33	115250	58360	56890	92329	48143	44186	6384	3083	3301	4902	2327	2575	5239	2403	2836	3671	1522	2149	1837	635	1202	888	247	641	102.144	55.1857	47.2043	171.57	75.1621	96.305	382.971	165.567	216.387	572.676	218.407	352.221	479.641	132.398	340.767	363.636	72.0746	283.13	2072.64	718.794	1336.01	0.0179838	0.0123165
de21h	München ....................................................	664.26	348871	173601	175270	277549	141978	135571	15919	7258	8661	16011	7238	8773	18507	8392	10115	12149	5519	6630	5515	2255	3260	3221	961	2260	254.704	129.918	123.852	560.385	233.787	328.11	1352.86	578.209	771.775	1895.24	791.976	1086.66	1439.97	470.167	924.21	1319	280.42	998.242	6822.16	2484.48	4232.85	0.019555	0.0143114
de21i	Neuburg-Schrobenhausen ..............................	739.72	96680	48679	48001	78288	40393	37895	5103	2503	2600	3799	1827	1972	4236	1992	2244	3047	1271	1776	1531	518	1013	676	175	501	81.648	44.8037	37.18	132.965	59.0121	73.7528	309.652	137.249	171.217	475.332	182.388	291.086	399.744	108.003	287.185	276.822	51.065	221.292	1676.16	582.521	1081.71	0.0173372	0.0119666
de21j	Pfaffenhofen a.d. Ilm ......................................	761.05	127151	64639	62512	104064	54105	49959	6414	3113	3301	4925	2357	2568	5149	2415	2734	3832	1689	2143	1854	686	1168	913	274	639	102.624	55.7227	47.2043	172.375	76.1311	96.0432	376.392	166.394	208.604	597.792	242.371	351.238	484.079	143.031	331.128	373.873	79.9532	282.246	2107.14	763.603	1316.46	0.0165719	0.0118133
de21k	Rosenheim ...................................................	1439.45	260983	129253	131730	205430	104351	101079	14503	6904	7599	12617	5921	6696	12948	5990	6958	8883	3870	5013	4176	1572	2604	2426	645	1781	232.048	123.582	108.666	441.595	191.248	250.43	946.499	412.711	530.895	1385.75	555.345	821.631	1090.35	327.762	738.234	993.447	188.211	786.668	5089.69	1798.86	3236.52	0.019502	0.0139173
de21l	Starnberg .....................................................	487.72	136092	66020	70072	104916	52171	52745	7028	3207	3821	6957	3130	3827	8148	3757	4391	5120	2316	2804	2376	973	1403	1547	466	1081	112.448	57.4053	54.6403	243.495	101.099	143.13	595.619	258.857	335.033	798.72	332.346	459.576	620.374	202.87	397.75	633.496	135.979	477.478	3004.15	1088.56	1867.61	0.0220744	0.0164883
de21m	Traunstein ....................................................	1533.76	177089	87564	89525	136956	69684	67272	10298	4944	5354	8709	4083	4626	9222	4147	5075	6732	2902	3830	3342	1294	2048	1830	510	1320	164.768	88.4976	76.5622	304.815	131.881	173.012	674.128	285.728	387.223	1050.19	416.437	627.737	872.596	269.799	580.608	749.385	148.818	583.044	3815.88	1341.16	2428.19	0.0215478	0.0153163
de21n	Weilheim-Schongau ......................................	966.3	135348	67321	68027	106169	54002	52167	7517	3648	3869	6283	3001	3282	6879	3232	3647	4930	2194	2736	2317	896	1421	1253	348	905	120.272	65.2992	55.3267	219.905	96.9323	122.747	502.855	222.685	278.266	769.08	314.839	448.43	604.969	186.816	402.853	513.103	101.546	399.738	2730.18	988.118	1707.36	0.0201716	0.0146777
de221	Landshut ......................................................	65.83	72404	35403	37001	57604	29210	28394	3789	1735	2054	3151	1350	1801	3340	1462	1878	2448	1010	1438	1278	431	847	794	205	589	60.624	31.0565	29.3722	110.285	43.605	67.3574	244.154	100.732	143.291	381.888	144.935	235.688	333.686	89.8635	240.124	325.143	59.819	260.161	1455.78	470.011	975.995	0.0201063	0.013276
de222	Passau ........................................................	69.56	52469	25344	27125	41251	20718	20533	2849	1259	1590	2434	1100	1334	2652	1125	1527	1774	718	1056	945	300	645	564	124	440	45.584	22.5361	22.737	85.19	35.53	49.8916	193.861	77.5125	116.51	276.744	103.033	173.078	246.739	62.55	182.857	230.958	36.1832	194.348	1079.08	337.345	739.423	0.020566	0.0133106
de223	Straubing ......................................................	67.59	47794	24117	23677	37622	19788	17834	2813	1316	1497	2154	1009	1145	2236	990	1246	1667	625	1042	850	278	572	452	111	341	45.008	23.5564	21.4071	75.39	32.5907	42.823	163.452	68.211	95.0698	260.052	89.6875	170.784	221.935	57.963	162.162	185.094	32.3898	150.62	950.931	304.398	642.865	0.0198964	0.0126217
de224	Deggendorf ...................................................	861.17	119326	59547	59779	95067	48805	46262	7091	3467	3624	5161	2446	2715	5189	2353	2836	3923	1592	2331	1963	652	1311	932	232	700	113.456	62.0593	51.8232	180.635	79.0058	101.541	379.316	162.122	216.387	611.988	228.452	382.051	512.539	135.942	371.668	381.654	67.6976	309.19	2179.59	735.278	1432.66	0.0182658	0.0123479
de225	Freyung-Grafenau ..........................................	983.87	78355	39103	39252	61385	31379	30006	5205	2663	2542	3557	1791	1766	3447	1545	1902	2719	1091	1628	1366	460	906	676	174	502	83.28	47.6677	36.3506	124.495	57.8493	66.0484	251.976	106.451	145.123	424.164	156.558	266.829	356.663	95.91	256.851	276.822	50.7732	221.733	1517.4	515.209	992.935	0.0193657	0.0131757
de226	Kelheim ........................................................	1065.16	122258	62137	60121	99556	51922	47634	6588	3163	3425	4707	2283	2424	4926	2301	2625	3686	1558	2128	1889	680	1209	906	230	676	105.408	56.6177	48.9775	164.745	73.7409	90.6576	360.091	158.539	200.288	575.016	223.573	348.779	493.218	141.78	342.751	371.007	67.114	298.589	2069.48	721.365	1330.04	0.0169272	0.0116093
de227	Landshut ......................................................	1347.57	158698	80519	78179	129168	66995	62173	8552	4141	4411	6420	3197	3223	6426	3024	3402	4719	1998	2721	2298	863	1435	1115	301	814	136.832	74.1239	63.0773	224.7	103.263	120.54	469.741	208.354	259.573	736.164	286.713	445.972	600.008	179.935	406.822	456.592	87.8318	359.544	2624.04	940.221	1655.53	0.0165348	0.011677
de228	Passau ........................................................	1530.12	192043	95471	96572	149779	76666	73113	12151	5883	6268	9080	4358	4722	9262	4252	5010	6711	2712	3999	3396	1189	2207	1664	411	1253	194.416	105.306	89.6324	317.8	140.763	176.603	677.052	292.963	382.263	1046.92	389.172	655.436	886.696	247.906	625.684	681.408	119.93	553.45	3804.29	1296.04	2483.07	0.0198096	0.0135752
de229	Regen ..........................................................	974.79	77656	38745	38911	60384	31072	29312	5253	2626	2627	3573	1774	1799	3556	1554	2002	2847	1098	1749	1417	472	945	626	149	477	84.048	47.0054	37.5661	125.055	57.3002	67.2826	259.944	107.071	152.753	444.132	157.563	286.661	369.979	98.412	267.907	256.347	43.4782	210.691	1539.5	510.829	1022.86	0.0198247	0.0131844
de22a	Rottal-Inn ......................................................	1281.21	120659	60346	60313	94924	48867	46057	6986	3437	3549	5356	2547	2809	5708	2603	3105	4299	1783	2516	2279	801	1478	1107	308	799	111.776	61.5223	50.7507	187.46	82.2681	105.057	417.255	179.347	236.912	670.644	255.86	412.372	595.047	167.008	419.013	453.316	89.8744	352.918	2435.5	835.881	1577.02	0.020185	0.0138515
de22b	Straubing-Bogen ...........................................	1201.62	100649	50627	50022	80967	41742	39225	5855	2921	2934	4106	1981	2125	4270	2013	2257	3112	1257	1855	1588	534	1054	751	179	572	93.68	52.2859	41.9562	143.71	63.9863	79.475	312.137	138.696	172.209	485.472	180.379	304.034	414.627	111.339	298.809	307.534	52.2322	252.652	1757.16	598.919	1149.14	0.0174583	0.01183
de22c	Dingolfing-Landau ..........................................	877.58	96217	49450	46767	77916	41091	36825	5305	2651	2654	3785	1842	1943	3901	1804	2097	3170	1353	1817	1498	534	964	642	175	467	84.88	47.4529	37.9522	132.475	59.4966	72.6682	285.163	124.296	160.001	494.52	194.155	297.806	391.128	111.339	273.294	262.899	51.065	206.274	1651.06	587.805	1048	0.0171598	0.0118868
de231	Amberg ........................................................	50.13	41970	20673	21297	32133	16603	15530	2628	1217	1411	1937	904	1033	2127	860	1267	1750	685	1065	885	292	593	510	112	398	42.048	21.7843	20.1773	67.795	29.1992	38.6342	155.484	59.254	96.6721	273	98.2975	174.553	231.073	60.882	168.115	208.845	32.6816	175.797	978.245	302.099	673.949	0.0233082	0.0146132
de232	Regensburg ..................................................	80.85	152610	74225	78385	126488	63388	63100	6592	3053	3539	5536	2421	3115	5963	2531	3432	4383	1690	2693	2201	765	1436	1447	377	1070	105.472	54.6487	50.6077	193.76	78.1983	116.501	435.895	174.386	261.862	683.748	242.515	441.383	574.681	159.502	407.106	592.546	110.009	472.619	2586.1	819.259	1750.08	0.0169458	0.0110375
de233	Weiden i. d. Opf. ...........................................	70.57	42520	20542	21978	32656	16452	16204	2541	1160	1381	2064	923	1141	2182	936	1246	1711	675	1036	905	277	628	461	119	342	40.656	20.764	19.7483	72.24	29.8129	42.6734	159.504	64.4904	95.0698	266.916	96.8625	169.8	236.296	57.7545	178.038	188.779	34.7242	151.061	964.391	304.409	656.391	0.0226809	0.0148188
de234	Amberg-Sulzbach ..........................................	1255.87	103109	51665	51444	81429	41914	39515	6205	3093	3112	4106	2001	2105	4642	2095	2547	3830	1608	2222	1984	717	1267	913	237	676	99.28	55.3647	44.5016	143.71	64.6323	78.727	339.33	144.346	194.336	597.48	230.748	364.186	518.022	149.494	359.194	373.873	69.1566	298.589	2071.7	713.742	1339.53	0.0200923	0.0138148
de235	Cham ...........................................................	1526.83	127882	64248	63634	100758	51952	48806	8087	4096	3991	5494	2710	2784	5632	2586	3046	4519	1887	2632	2295	736	1559	1097	281	816	129.392	73.3184	57.0713	192.29	87.533	104.122	411.699	178.175	232.41	704.964	270.784	431.385	599.225	153.456	441.976	449.221	81.9958	360.427	2486.79	845.263	1627.39	0.019446	0.0131563
de236	Neumarkt i. d. Opf. ........................................	1343.97	133561	67499	66062	108150	56040	52110	7403	3708	3695	5020	2477	2543	5596	2555	3041	4187	1676	2511	2136	741	1395	1069	302	767	118.448	66.3732	52.8385	175.7	80.0071	95.1082	409.068	176.04	232.028	653.172	240.506	411.553	557.71	154.499	395.482	437.755	88.1236	338.784	2351.85	805.548	1525.79	0.0176088	0.0119342
de237	Neustadt a. d. Waldnaab ................................	1427.71	94352	46943	47409	74591	38092	36499	5928	2980	2948	3865	1867	1998	4204	1867	2337	3332	1359	1973	1686	590	1096	746	188	558	94.848	53.342	42.1564	135.275	60.3041	74.7252	307.312	128.636	178.313	519.792	195.016	323.375	440.215	123.015	310.716	305.487	54.8584	246.469	1802.93	615.172	1175.75	0.0191085	0.0131047
de238	Regensburg ..................................................	1391.67	193572	97081	96491	156212	80012	76200	11231	5468	5763	8073	3973	4100	7958	3732	4226	5783	2493	3290	2900	1016	1884	1415	387	1028	179.696	97.8772	82.4109	282.555	128.328	153.34	581.73	257.135	322.444	902.148	357.745	539.231	757.19	211.836	534.114	579.442	112.927	454.068	3282.76	1165.85	2085.61	0.0169589	0.012009
de239	Schwandorf ...................................................	1458.36	147189	73964	73225	116969	60582	56387	8797	4413	4384	5977	2847	3130	6442	2878	3564	5103	2012	3091	2615	899	1716	1286	333	953	140.752	78.9927	62.6912	209.195	91.9581	117.062	470.91	198.294	271.933	796.068	288.722	506.615	682.776	187.441	486.486	526.617	97.1694	420.94	2826.32	942.578	1865.73	0.019202	0.0127437
de23a	Tirschenreuth ................................................	1084.25	72504	36121	36383	56054	28814	27240	4631	2362	2269	3148	1495	1653	3636	1633	2003	2854	1141	1713	1475	496	979	706	180	526	74.096	42.2798	32.4467	110.18	48.2885	61.8222	265.792	112.514	152.829	445.224	163.733	280.761	385.123	103.416	277.546	289.107	52.524	232.334	1569.52	522.755	1037.74	0.0216474	0.0144723
de241	Bamberg ......................................................	54.62	77592	37464	40128	62745	31360	31385	3599	1647	1952	3044	1366	1678	3407	1437	1970	2574	993	1581	1408	469	939	815	192	623	57.584	29.4813	27.9136	106.54	44.1218	62.7572	249.052	99.0093	150.311	401.544	142.495	259.126	367.629	97.7865	266.206	333.743	56.0256	275.179	1516.09	468.92	1041.49	0.0195393	0.0125165
de242	Bayreuth ......................................................	66.89	74657	36469	38188	58660	29820	28840	4049	1836	2213	3424	1559	1865	3621	1553	2068	2705	1056	1649	1298	445	853	900	200	700	64.784	32.8644	31.6459	119.84	50.3557	69.751	264.695	107.002	157.788	421.98	151.536	270.271	338.908	92.7825	241.825	368.55	58.36	309.19	1578.76	492.9	1080.47	0.0211468	0.0135156
de243	Coburg .........................................................	48.29	41249	20162	21087	31566	16073	15493	2397	1103	1294	1980	907	1073	2126	941	1185	1714	688	1026	889	313	576	577	137	440	38.352	19.7437	18.5042	69.3	29.2961	40.1302	155.411	64.8349	90.4155	267.384	98.728	168.161	232.118	65.2605	163.296	236.281	39.9766	194.348	998.846	317.84	674.855	0.024215	0.0157643
de244	Hof ...............................................................	58.02	45930	22098	23832	34929	17668	17261	2762	1210	1552	2411	1073	1338	2461	1038	1423	1867	701	1166	946	285	661	554	123	431	44.192	21.659	22.1936	84.385	34.6579	50.0412	179.899	71.5182	108.575	291.252	100.593	191.107	247.001	59.4225	187.393	226.863	35.8914	190.373	1073.59	323.743	749.683	0.0233745	0.0146503
de245	Bamberg ......................................................	1167.79	147086	73725	73361	119103	60968	58135	8422	4257	4165	5681	2808	2873	5858	2704	3154	4746	1930	2816	2207	765	1442	1069	293	776	134.752	76.2003	59.5595	198.835	90.6984	107.45	428.22	186.306	240.65	740.376	276.955	461.542	576.248	159.502	408.807	437.755	85.4974	342.759	2516.19	875.159	1620.77	0.0171069	0.0118706
de246	Bayreuth ......................................................	1273.63	103656	51310	52346	80445	40948	39497	6485	3249	3236	4775	2312	2463	5104	2345	2759	3936	1557	2379	1894	626	1268	1017	273	744	103.76	58.1571	46.2748	167.125	74.6776	92.1162	373.102	161.571	210.512	614.016	223.429	389.918	494.523	130.521	359.478	416.462	79.6614	328.625	2168.99	728.017	1426.92	0.0209249	0.0141886
de247	Coburg .........................................................	590.42	86906	42912	43994	66870	34072	32798	5505	2655	2850	4034	1938	2096	4389	1980	2409	3475	1390	2085	1741	613	1128	892	264	628	88.08	47.5245	40.755	141.19	62.5974	78.3904	320.836	136.422	183.807	542.1	199.465	341.731	454.575	127.81	319.788	365.274	77.0352	277.388	1912.05	650.855	1241.86	0.0220014	0.0151672
de248	Forchheim ....................................................	642.83	116099	57703	58396	92616	47088	45528	6790	3370	3420	4826	2312	2514	5078	2351	2727	3962	1623	2339	1955	715	1240	872	244	628	108.64	60.323	48.906	168.91	74.6776	94.0236	371.202	161.984	208.07	618.072	232.9	383.362	510.45	149.077	351.54	357.084	71.1992	277.388	2134.36	750.162	1363.29	0.018384	0.0130004
de249	Hof ...............................................................	892.52	95311	46646	48665	70798	35976	34822	6392	3092	3300	4878	2337	2541	5280	2310	2970	4459	1812	2647	2340	799	1541	1164	320	844	102.272	55.3468	47.19	170.73	75.4851	95.0334	385.968	159.159	226.611	695.604	260.022	433.843	610.974	166.591	436.873	476.658	93.376	372.795	2442.21	809.98	1612.35	0.0256235	0.0173644
de24a	Kronach .......................................................	651.49	67135	33184	33951	50906	26103	24803	4502	2200	2302	3138	1549	1589	3405	1453	1952	3051	1207	1844	1424	485	939	709	187	522	72.032	39.38	32.9186	109.83	50.0327	59.4286	248.905	100.112	148.938	475.956	173.204	302.232	371.806	101.123	266.206	290.335	54.5666	230.567	1568.87	518.418	1040.29	0.0233688	0.0156225
de24b	Kulmbach .....................................................	658.34	71845	35345	36500	54550	27827	26723	4879	2371	2508	3581	1738	1843	3551	1566	1985	2959	1151	1808	1510	476	1034	815	216	599	78.064	42.4409	35.8644	125.335	56.1374	68.9282	259.578	107.897	151.456	461.604	165.168	296.331	394.261	99.246	293.139	333.743	63.0288	264.578	1652.58	533.919	1110.3	0.0230021	0.0151059
de24c	Lichtenfels ....................................................	519.94	66838	33027	33811	51753	26335	25418	4156	2063	2093	2986	1411	1575	3343	1530	1813	2697	1096	1601	1299	444	855	604	148	456	66.496	36.9277	29.9299	104.51	45.5753	58.905	244.373	105.417	138.332	420.732	157.276	262.404	339.169	92.574	242.392	247.338	43.1864	201.415	1422.62	480.956	933.378	0.0212846	0.0145625
de24d	Wunsiedel i. Fichtelgebirge ............................	606.37	73178	35718	37460	53885	27497	26388	5083	2420	2663	3931	1855	2076	4197	1863	2334	3427	1290	2137	1799	572	1227	856	221	635	81.328	43.318	38.0809	137.585	59.9165	77.6424	306.801	128.361	178.084	534.612	185.115	350.254	469.719	119.262	347.854	350.532	64.4878	280.479	1880.58	600.46	1272.4	0.0256987	0.0168111
de251	Ansbach .......................................................	99.91	41847	20048	21799	32962	16333	16629	2287	1055	1232	1802	786	1016	2016	869	1147	1535	613	922	772	278	494	473	114	359	36.592	18.8845	17.6176	63.07	25.3878	37.9984	147.37	59.8741	87.5161	239.46	87.9655	151.116	201.569	57.963	140.049	193.694	33.2652	158.57	881.754	283.34	592.867	0.0210709	0.0141331
de252	Erlangen .......................................................	76.96	111962	55864	56098	92177	47407	44770	4818	2206	2612	4052	1867	2185	4500	1955	2545	3519	1430	2089	1853	690	1163	1043	309	734	77.088	39.4874	37.3516	141.82	60.3041	81.719	328.95	134.7	194.184	548.964	205.205	342.387	483.818	143.865	329.71	427.108	90.1662	324.208	2007.75	673.727	1309.56	0.0179324	0.0120601
de253	Fürth ..........................................................	63.35	127748	62603	65145	104362	52770	51592	6207	2807	3400	5203	2382	2821	5358	2298	3060	3815	1470	2345	1853	623	1230	950	253	697	99.312	50.2453	48.62	182.105	76.9386	105.505	391.67	158.332	233.478	595.14	210.945	384.345	483.818	129.895	348.705	389.025	73.8254	307.865	2141.07	700.182	1428.52	0.0167601	0.0111845
de254	Nürnberg .....................................................	186.45	518365	252807	265558	414312	209158	205154	25599	11534	14065	22494	10231	12263	23783	10256	13527	18177	7154	11023	8989	3167	5822	5011	1307	3704	409.584	206.459	201.13	787.29	330.461	458.636	1738.54	706.638	1032.11	2835.61	1026.6	1806.67	2347.03	660.319	1650.54	2052	381.383	1636.06	10170.1	3311.86	6785.14	0.0196195	0.0131003
de255	Schwabach ...................................................	40.8	40792	19895	20897	31894	16113	15781	2173	944	1229	2018	946	1072	2116	945	1171	1474	600	874	700	239	461	417	108	309	34.768	16.8976	17.5747	70.63	30.5558	40.0928	154.68	65.1105	89.3473	229.944	86.1	143.249	182.77	49.8315	130.694	170.761	31.5144	136.485	843.553	280.01	557.442	0.0206794	0.0140744
de256	Ansbach .......................................................	1971.33	183949	92450	91499	147100	75816	71284	10655	5344	5311	7082	3541	3541	7871	3513	4358	6418	2708	3710	3254	1121	2133	1569	407	1162	170.48	95.6576	75.9473	247.87	114.374	132.433	575.37	242.046	332.515	1001.21	388.598	608.069	849.619	233.728	604.705	642.505	118.763	513.255	3487.05	1193.17	2266.93	0.0189566	0.0129061
de257	Erlangen-Höchstadt .....................................	564.56	136271	67763	68508	108485	54896	53589	7933	3896	4037	6056	2973	3083	6305	2998	3307	4390	1872	2518	2113	839	1274	989	289	700	126.928	69.7384	57.7291	211.96	96.0279	115.304	460.895	206.562	252.324	684.84	268.632	412.7	551.704	174.931	361.179	404.995	84.3302	309.19	2441.32	900.222	1508.43	0.0179152	0.0132849
de258	Fürth ..........................................................	307.44	117387	57064	60323	90607	45224	45383	7051	3337	3714	5892	2814	3078	6145	2775	3370	4435	1842	2593	2155	779	1376	1102	293	809	112.816	59.7323	53.1102	206.22	90.8922	115.117	449.2	191.198	257.131	691.86	264.327	424.993	562.67	162.421	390.096	451.269	85.4974	357.335	2474.03	854.068	1597.78	0.0210759	0.0149668
de259	Nürnberger Land ..........................................	799.52	170365	83946	86419	132450	67105	65345	10065	4763	5302	8073	3853	4220	8936	4028	4908	6267	2649	3618	3012	1066	1946	1562	482	1080	161.04	85.2577	75.8186	282.555	124.452	157.828	653.222	277.529	374.48	977.652	380.131	592.99	786.433	222.261	551.691	639.639	140.648	477.036	3500.54	1230.28	2229.84	0.0205473	0.0146556
de25a	Neustadt a.d.Aisch-Bad Windsheim ................	1267.45	100364	50331	50033	79447	40815	38632	6221	3151	3070	4097	2022	2075	4350	1987	2363	3545	1472	2073	1772	622	1150	932	262	670	99.536	56.4029	43.901	143.395	65.3106	77.605	317.985	136.904	180.297	553.02	211.232	339.765	462.669	129.687	326.025	381.654	76.4516	295.939	1958.26	675.988	1263.53	0.0195116	0.0134309
de25b	Roth .............................................................	895.15	126958	63206	63752	100570	51344	49226	7202	3503	3699	5606	2710	2896	6017	2716	3301	4517	1965	2552	2058	702	1356	988	266	722	115.232	62.7037	52.8957	196.21	87.533	108.31	439.843	187.132	251.866	704.652	281.977	418.273	537.344	146.367	384.426	404.586	77.6188	318.907	2397.87	843.332	1534.68	0.0188871	0.0133426
de25c	Weissenburg-Gunzenhausen ..........................	970.78	94393	47093	47300	73856	38020	35836	5771	2802	2969	4068	1941	2127	4470	1968	2502	3497	1472	2025	1775	632	1143	956	258	698	92.336	50.1558	42.4567	142.38	62.6943	79.5498	326.757	135.595	190.903	545.532	211.232	331.897	463.452	131.772	324.04	391.482	75.2844	308.307	1961.94	666.734	1277.15	0.0207848	0.0141578
de261	Aschaffenburg ...............................................	62.45	70527	34316	36211	55855	28128	27727	4107	1893	2214	2910	1285	1625	3264	1430	1834	2454	980	1474	1197	426	771	740	174	566	65.712	33.8847	31.6602	101.85	41.5055	60.775	238.598	98.527	139.934	382.824	140.63	241.589	312.537	88.821	218.578	303.03	50.7732	250.002	1404.55	454.141	942.539	0.0199151	0.0132341
de262	Schweinfurt ...................................................	35.7	54032	26553	27479	41355	21308	20047	3120	1401	1719	2428	1087	1341	2852	1221	1631	2270	915	1355	1184	411	773	823	210	613	49.92	25.0779	24.5817	84.98	35.1101	50.1534	208.481	84.1269	124.445	354.12	131.302	222.084	309.142	85.6935	219.145	337.018	61.278	270.762	1343.66	422.589	911.172	0.0248679	0.0159149
de263	Würzburg ....................................................	87.6	127880	61151	66729	102367	50808	51559	6146	2758	3388	4927	2180	2747	5721	2403	3318	4741	1850	2891	2413	808	1605	1565	344	1221	98.336	49.3682	48.4484	172.445	70.414	102.738	418.205	165.567	253.163	739.596	265.475	473.835	630.034	168.468	455.017	640.867	100.379	539.316	2699.48	819.671	1872.52	0.0211095	0.0134041
de264	Aschaffenburg ...............................................	698.9	174208	86570	87638	136827	69451	67376	10516	5129	5387	7695	3767	3928	8015	3754	4261	6580	2869	3711	3048	1137	1911	1527	463	1064	168.256	91.8091	77.0341	269.325	121.674	146.907	585.896	258.651	325.114	1026.48	411.701	608.233	795.833	237.064	541.768	625.306	135.103	469.969	3471.1	1256	2169.03	0.019925	0.0145085
de265	Bad Kissingen ..............................................	1136.84	103218	50865	52353	78026	39626	38400	6950	3402	3548	4848	2370	2478	5446	2432	3014	4536	1910	2626	2145	752	1393	1267	373	894	111.2	60.8958	50.7364	169.68	76.551	92.6772	398.103	167.565	229.968	707.616	274.085	430.401	560.059	156.792	394.915	518.837	108.841	394.88	2465.49	844.73	1593.58	0.0238863	0.0166073
de266	Rhön-Grabfeld .............................................	1021.72	79690	39677	40013	62057	31639	30418	5235	2626	2609	3244	1608	1636	3664	1679	1985	3150	1348	1802	1539	574	965	801	203	598	83.76	47.0054	37.3087	113.54	51.9384	61.1864	267.838	115.683	151.456	491.4	193.438	295.348	401.833	119.679	273.577	328.01	59.2354	264.137	1686.38	586.979	1083.01	0.0211618	0.0147939
de267	Haßberge ....................................................	956.19	84599	42468	42131	67049	34416	32633	5335	2683	2652	3473	1780	1693	3663	1670	1993	2989	1260	1729	1427	492	935	663	167	496	85.36	48.0257	37.9236	121.555	57.494	63.3182	267.765	115.063	152.066	466.284	180.81	283.383	372.59	102.582	265.072	271.498	48.7306	219.083	1585.05	552.705	1020.85	0.0187361	0.0130146
de268	Kitzingen ......................................................	684.14	90909	45791	45118	72150	37141	35009	5420	2781	2639	3794	1907	1887	3846	1773	2073	3237	1355	1882	1656	611	1045	806	223	583	86.72	49.7799	37.7377	132.79	61.5961	70.5738	281.143	122.16	158.17	504.972	194.442	308.46	432.382	127.393	296.257	330.057	65.0714	257.511	1768.06	620.443	1128.71	0.0194487	0.0135495
de269	Miltenberg ....................................................	715.58	128756	64190	64566	101358	51708	49650	7814	3857	3957	5451	2611	2840	6010	2783	3227	4778	2066	2712	2246	856	1390	1099	309	790	125.024	69.0403	56.5851	190.785	84.3353	106.216	439.331	191.749	246.22	745.368	296.471	444.497	586.431	178.476	394.065	450.04	90.1662	348.943	2536.98	910.238	1596.53	0.0197038	0.0141804
de26a	Main-Spessart ..............................................	1321.19	126365	62953	63412	97461	49861	47600	8339	4177	4162	5709	2769	2940	6030	2803	3227	5197	2124	3073	2412	897	1515	1217	322	895	133.424	74.7683	59.5166	199.815	89.4387	109.956	440.793	193.127	246.22	810.732	304.794	503.665	629.773	187.024	429.502	498.361	93.9596	395.321	2712.9	943.112	1744.18	0.0214688	0.0149812
de26b	Schweinfurt ...................................................	841.39	115106	57768	57338	90130	46288	43842	7113	3543	3570	4936	2408	2528	5402	2469	2933	4400	1947	2453	2098	776	1322	1027	337	690	113.808	63.4197	51.051	172.76	77.7784	94.5472	394.886	170.114	223.788	686.4	279.394	402.047	547.788	161.796	374.787	420.556	98.3366	304.773	2336.2	850.839	1450.99	0.0202961	0.0147286
de26c	Würzburg ....................................................	968.36	161834	80594	81240	127423	64687	62736	10276	5008	5268	7059	3469	3590	7283	3414	3869	5723	2553	3170	2708	1067	1641	1362	396	966	164.416	89.6432	75.3324	247.065	112.049	134.266	532.387	235.225	295.205	892.788	366.355	519.563	707.059	222.469	465.223	557.739	115.553	426.682	3101.45	1141.29	1916.27	0.0191644	0.014161
de271	Augsburg ......................................................	146.87	295135	145158	149977	237809	121264	116545	14086	6302	7784	12241	5431	6810	13025	5735	7290	9840	3866	5974	5197	1789	3408	2937	771	2166	225.376	112.806	111.311	428.435	175.421	254.694	952.127	395.142	556.227	1535.04	554.771	979.139	1356.94	373.006	966.168	1202.7	224.978	956.722	5700.62	1836.12	3824.26	0.0193153	0.0126491
de272	Kaufbeuren ...................................................	40.02	43893	21610	22283	33851	17255	16596	2531	1219	1312	1999	914	1085	2321	1018	1303	1645	695	950	940	340	600	606	169	437	40.496	21.8201	18.7616	69.965	29.5222	40.579	169.665	70.1402	99.4189	256.62	99.7325	155.705	245.434	70.89	170.1	248.157	49.3142	193.023	1030.34	341.419	677.587	0.0234738	0.0157991
de273	Kempten (Allgäu) .........................................	63.28	68907	34141	34766	53641	27558	26083	3667	1672	1995	3337	1482	1855	3674	1642	2032	2483	1038	1445	1329	515	814	776	234	542	58.672	29.9288	28.5285	116.795	47.8686	69.377	268.569	113.134	155.042	387.348	148.953	236.835	347.002	107.377	230.769	317.772	68.2812	239.401	1496.16	515.543	959.953	0.0217127	0.0151004
de274	Memmingen ...................................................	70.11	43837	21710	22127	34368	17654	16714	2385	1102	1283	1946	886	1060	2244	978	1266	1572	677	895	820	277	543	502	136	366	38.16	19.7258	18.3469	68.11	28.6178	39.644	164.036	67.3842	96.5958	245.232	97.1495	146.69	214.102	57.7545	153.94	205.569	39.6848	161.662	935.209	310.317	616.88	0.0213338	0.0142937
de275	Aichach-Friedberg .........................................	780.24	133596	66651	66945	107112	54607	52505	7193	3531	3662	5660	2698	2962	6236	2905	3331	4340	1852	2488	2095	775	1320	960	283	677	115.088	63.2049	52.3666	198.1	87.1454	110.779	455.852	200.155	254.155	677.04	265.762	407.783	547.005	161.588	374.22	393.12	82.5794	299.031	2386.2	860.434	1498.33	0.0178613	0.0129095
de276	Augsburg ......................................................	1070.62	251534	124807	126727	199976	101722	98254	13829	6617	7212	11127	5322	5805	12059	5514	6545	8202	3502	4700	4177	1499	2678	2164	631	1533	221.264	118.444	103.132	389.445	171.901	217.107	881.513	379.915	499.384	1279.51	502.537	770.33	1090.61	312.541	759.213	886.158	184.126	677.126	4748.51	1669.46	3026.29	0.0188782	0.0133764
de277	Dillingen a. d. Donau .....................................	792.23	96021	48135	47886	76686	39457	37229	5436	2653	2783	3950	1899	2051	4188	1973	2215	3202	1347	1855	1708	596	1112	851	210	641	86.976	47.4887	39.7969	138.25	61.3377	76.7074	306.143	135.94	169.005	499.512	193.294	304.034	445.959	124.266	315.252	348.484	61.278	283.13	1825.32	623.605	1187.92	0.0190096	0.0129553
de278	Günzburg ....................................................	762.4	125747	63576	62171	101374	52439	48935	6780	3427	3353	5026	2471	2555	5511	2572	2939	4051	1695	2356	1985	706	1279	1020	266	754	108.48	61.3433	47.9479	175.91	79.8133	95.557	402.854	177.211	224.246	631.956	243.232	386.148	518.284	147.201	362.596	417.69	77.6188	333.042	2255.17	786.42	1449.54	0.0179342	0.0123698
de279	Neu-Ulm .......................................................	515.84	174200	86470	87730	139015	70811	68204	9428	4499	4929	7311	3482	3829	8293	3773	4520	5832	2462	3370	2825	1049	1776	1496	394	1102	150.848	80.5321	70.4847	255.885	112.469	143.205	606.218	259.96	344.876	909.792	353.297	552.343	737.607	218.716	503.496	612.612	114.969	486.753	3272.96	1139.94	2101.16	0.0187885	0.0131831
de27a	Lindau (Bodensee) ........................................	323.39	81669	40285	41384	63213	32055	31158	4561	2159	2402	3791	1808	1983	4533	2090	2443	3129	1341	1788	1538	565	973	904	267	637	72.976	38.6461	34.3486	132.685	58.3984	74.1642	331.362	144.001	186.401	488.124	192.433	293.053	401.572	117.802	275.845	370.188	77.9106	281.363	1796.91	629.192	1145.18	0.0220023	0.0156185
de27b	Ostallgäu ....................................................	1394.45	140316	69968	70348	110700	56336	54364	7973	3903	4070	6435	3181	3254	6814	3174	3640	4653	2086	2567	2382	886	1496	1359	402	957	127.568	69.8637	58.201	225.225	102.746	121.7	498.103	218.689	277.732	725.868	299.341	420.731	621.94	184.731	424.116	556.51	117.304	422.707	2755.22	992.674	1725.19	0.0196358	0.0141875
de27c	Unterallgäu .................................................	1229.59	144041	72608	71433	113771	58913	54858	7942	3995	3947	6374	3009	3365	7023	3224	3799	5021	2142	2879	2546	953	1593	1364	372	992	127.072	71.5105	56.4421	223.09	97.1907	125.851	513.381	222.134	289.864	783.276	307.377	471.868	664.761	198.701	451.615	558.558	108.55	438.166	2870.14	1005.46	1833.81	0.0199258	0.0138478
de27d	Donau-Ries ...................................................	1274.58	133496	67821	65675	107005	55859	51146	7364	3660	3704	5326	2544	2782	5955	2818	3137	4452	1867	2585	2231	793	1438	1163	280	883	117.824	65.514	52.9672	186.41	82.1712	104.047	435.31	194.16	239.353	694.512	267.914	423.681	582.514	165.34	407.673	476.248	81.704	390.021	2492.82	856.804	1617.74	0.0186734	0.0126333
de27e	Oberallgäu ..................................................	1527.99	155362	76577	78785	120156	60669	59487	9045	4337	4708	7638	3618	4020	8347	3875	4472	5855	2619	3236	2769	1048	1721	1552	411	1141	144.72	77.6323	67.3244	267.33	116.861	150.348	610.166	266.988	341.214	913.38	375.826	530.38	722.986	218.508	487.903	635.544	119.93	503.98	3294.13	1175.75	2081.15	0.0212029	0.0153538
dec	Saarland	2571.1	990509	486159	504350	755275	383418	371857	68003	33082	34921	44371	20879	23492	50164	21865	28299	41920	16962	24958	20439	7324	13115	10337	2629	7708	1088.05	592.168	499.37	1552.99	674.392	878.601	3666.99	1506.5	2159.21	6539.52	2434.05	4090.62	5336.62	1527.05	3718.1	4233	767.142	3404.62	22417.2	7501.3	14750.5	0.022632	0.0154297
dec01	Regionalverband Saarbrücken ............................	410.95	329708	162003	167705	254042	129444	124598	21490	10198	11292	14973	6970	8003	16081	7016	9065	13184	5227	7957	6501	2305	4196	3437	843	2594	343.84	182.544	161.476	524.055	225.131	299.312	1175.52	483.402	691.66	2056.7	750.074	1304.15	1697.41	480.592	1189.57	1407.45	245.987	1145.77	7204.98	2367.73	4791.94	0.0218526	0.0146154
dec02	Merzig-Wadern .............................................	556.66	103366	51108	52258	79928	40776	39152	7118	3552	3566	4171	1970	2201	5009	2184	2825	4144	1665	2479	2000	712	1288	996	249	747	113.888	63.5808	50.9938	145.985	63.631	82.3174	366.158	150.478	215.548	646.464	238.927	406.308	522.2	148.452	365.148	407.862	72.6582	329.95	2202.56	737.727	1450.26	0.0213083	0.0144347
dec03	Neunkirchen .................................................	249.8	132206	64915	67291	99977	50889	49088	9111	4414	4697	6133	2918	3215	7022	3001	4021	5941	2425	3516	2701	939	1762	1321	329	992	145.776	79.0106	67.1671	214.655	94.2514	120.241	513.308	206.769	306.802	926.796	347.987	576.272	705.231	195.781	499.527	540.949	96.0022	438.166	3046.72	1019.8	2008.18	0.0230452	0.0157098
dec04	Saarlouis ......................................................	459.35	195201	95550	99651	148464	75113	73351	13859	6827	7032	8585	4013	4572	9896	4279	5617	8315	3353	4962	4111	1483	2628	1971	482	1489	221.744	122.203	100.558	300.475	129.62	170.993	723.398	294.823	428.577	1297.14	481.155	813.272	1073.38	309.205	745.038	807.124	140.648	657.691	4423.26	1477.65	2916.13	0.02266	0.0154647
dec05	Saarpfalz-Kreis .............................................	418.27	142631	69385	73246	106993	53754	53239	10017	4888	5129	6559	3084	3475	7577	3311	4266	6558	2707	3851	3249	1173	2076	1678	468	1210	160.272	87.4952	73.3447	229.565	99.6132	129.965	553.879	228.128	325.496	1023.05	388.454	631.179	848.314	244.57	588.546	687.141	136.562	534.457	3502.22	1184.82	2282.99	0.0245544	0.0170761
dec06	Sankt Wendel ...............................................	476.07	87397	43198	44199	65871	33442	32429	6408	3203	3205	3950	1924	2026	4579	2074	2505	3778	1585	2193	1877	712	1165	934	258	676	102.528	57.3337	45.8315	138.25	62.1452	75.7724	334.725	142.899	191.132	589.368	227.447	359.433	490.085	148.452	330.277	382.473	75.2844	298.589	2037.43	713.561	1301.03	0.0233123	0.0165184
de3	Berlin	891.12	3644826	1792801	1852025	2945262	1492309	1452953	183578	84419	99159	145091	66363	78728	172368	76042	96326	119171	48467	70704	50639	18014	32625	28717	7187	21530	2937.25	1511.1	1417.97	5078.19	2143.52	2944.43	12600.1	5239.29	7349.67	18590.7	6955.01	11588.4	13221.8	3755.92	9249.19	11759.6	2097.17	9509.8	64187.7	21702	42059.4	0.0176106	0.0121051
de4	Brandenburg	29654.4	2511917	1239460	1272457	1897048	970767	926281	172455	83537	88918	107082	49781	57301	150852	66674	84178	111107	45344	65763	49971	17663	32308	23402	5694	17708	2759.28	1495.31	1271.53	3747.87	1607.93	2143.06	11027.3	4593.84	6422.78	17332.7	6506.86	10778.6	13047.4	3682.74	9159.32	9583.12	1661.51	7821.62	57497.7	19548.2	37596.9	0.02289	0.0157715
de411	Frankfurt (Oder) .............................................	147.85	57873	28023	29850	42948	21728	21220	4221	2010	2211	2392	1082	1310	3657	1524	2133	2755	1084	1671	1301	459	842	599	136	463	67.536	35.979	31.6173	83.72	34.9486	48.994	267.327	105.004	162.748	429.78	155.554	273.877	339.691	95.7015	238.707	245.29	39.6848	204.507	1433.34	466.871	960.45	0.0247671	0.0166603
de412	Barnim .........................................................	1479.67	182760	90615	92145	139576	71242	68334	12471	6089	6382	7875	3707	4168	10678	4901	5777	7440	3149	4291	3192	1177	2015	1528	350	1178	199.536	108.993	91.2626	275.625	119.736	155.883	780.562	337.679	440.785	1160.64	451.881	703.295	833.431	245.404	571.252	625.716	102.13	520.323	3875.51	1365.82	2482.8	0.0212055	0.0150728
de413	Märkisch-Oderland ......................................	2158.65	194328	96483	97845	147945	75800	72145	13546	6680	6866	7840	3741	4099	10797	4828	5969	8509	3515	4994	3946	1468	2478	1745	451	1294	216.736	119.572	98.1838	274.4	120.834	153.303	789.261	332.649	455.435	1327.4	504.402	818.517	1030.3	306.078	702.513	714.577	131.602	571.56	4352.68	1515.14	2799.51	0.0223986	0.0157037
de414	Oberhavel .....................................................	1808.18	211249	104111	107138	162975	82801	80174	13557	6563	6994	8663	4070	4593	11853	5312	6541	8670	3575	5095	3787	1371	2416	1744	419	1325	216.912	117.478	100.014	303.205	131.461	171.778	866.454	365.997	499.078	1352.52	513.012	835.07	988.786	285.853	684.936	714.168	122.264	585.252	4442.05	1536.07	2876.13	0.0210275	0.0147541
de415	Oder-Spree ...................................................	2256.75	178658	87681	90977	131480	66927	64553	13314	6453	6861	8083	3775	4308	11510	5143	6367	8662	3537	5125	3928	1392	2536	1681	454	1227	213.024	115.509	98.1123	282.905	121.933	161.119	841.381	354.353	485.802	1351.27	507.559	839.987	1025.6	290.232	718.956	688.369	132.477	541.966	4402.55	1522.06	2845.94	0.0246423	0.0173591
de416	Ostprignitz-Ruppin .........................................	2526.57	99078	49331	49747	73944	38226	35718	7426	3722	3704	4291	2010	2281	5936	2689	3247	4347	1724	2623	2104	701	1403	1030	259	771	118.816	66.6238	52.9672	150.185	64.923	85.3094	433.922	185.272	247.746	678.132	247.394	429.91	549.354	146.159	397.75	421.785	75.5762	340.551	2352.19	785.948	1554.23	0.0237408	0.0159321
de417	Prignitz ........................................................	2138.55	76508	37977	38531	55015	28724	26291	6008	2921	3087	3563	1630	1933	5199	2224	2975	4009	1603	2406	1842	661	1181	872	214	658	96.128	52.2859	44.1441	124.705	52.649	72.2942	380.047	153.234	226.993	625.404	230.03	394.343	480.946	137.819	334.813	357.084	62.4452	290.639	2064.31	688.463	1363.23	0.0269817	0.0181284
de418	Uckermark ....................................................	3076.89	119552	58670	60882	86603	44361	42242	9548	4573	4975	5584	2648	2936	8014	3493	4521	5988	2407	3581	2642	909	1733	1173	279	894	152.768	81.8567	71.1425	195.44	85.5304	109.806	585.823	240.668	344.952	934.128	345.404	586.926	689.826	189.526	491.305	480.343	81.4122	394.88	3038.33	1024.4	1999.01	0.0254143	0.0174603
de421	Brandenburg an der Havel ..............................	229.72	72124	35617	36507	52258	27135	25123	4822	2280	2542	3375	1508	1867	5306	2350	2956	3853	1564	2289	1677	578	1099	833	202	631	77.152	40.812	36.3506	118.125	48.7084	69.8258	387.869	161.915	225.543	601.068	224.434	375.167	437.865	120.513	311.566	341.113	58.9436	278.713	1963.19	655.326	1297.17	0.0272197	0.0183992
de422	Cottbus ........................................................	165.62	100219	49201	51018	74778	38492	36286	6814	3165	3649	4403	1949	2454	6355	2669	3686	4679	1913	2766	2152	769	1383	1038	244	794	109.024	56.6535	52.1807	154.105	62.9527	91.7796	464.55	183.894	281.242	729.924	274.515	453.347	561.887	160.337	392.08	425.061	71.1992	350.71	2444.55	809.552	1621.34	0.0243921	0.016454
de423	Potsdam ......................................................	188.26	178089	86179	91910	143025	71415	71610	9147	4125	5022	6316	2901	3415	8446	3615	4831	6546	2578	3968	3105	1143	1962	1504	402	1102	146.352	73.8375	71.8146	221.06	93.7023	127.721	617.403	249.074	368.605	1021.18	369.943	650.355	810.716	238.315	556.227	615.888	117.304	486.753	3432.59	1142.18	2261.48	0.0192746	0.0132535
de424	Dahme-Spreewald .........................................	2274.49	169067	83943	85124	128404	65840	62564	10977	5342	5635	7044	3319	3725	10127	4593	5534	7586	3176	4410	3320	1273	2047	1609	400	1209	175.632	95.6218	80.5805	246.54	107.204	139.315	740.284	316.458	422.244	1183.42	455.756	722.799	866.852	265.421	580.324	658.885	116.72	534.015	3871.61	1357.18	2479.28	0.0228999	0.0161679
de425	Elbe-Elster ...................................................	1899.57	102638	50832	51806	73936	38438	35498	8062	3947	4115	4840	2240	2600	7003	3042	3961	5332	2150	3182	2348	753	1595	1117	262	855	128.992	70.6513	58.8445	169.4	72.352	97.24	511.919	209.594	302.224	831.792	308.525	521.53	613.063	157	452.182	457.411	76.4516	377.654	2712.58	894.574	1809.67	0.0264286	0.0175986
de426	Havelland ......................................................	1727.3	161909	80121	81788	125648	64073	61575	10126	4943	5183	6740	3129	3611	9181	4119	5062	6296	2621	3675	2679	948	1731	1239	288	951	162.016	88.4797	74.1169	235.9	101.067	135.051	671.131	283.799	386.231	982.176	376.113	602.332	699.487	197.658	490.738	507.37	84.0384	420.057	3258.08	1131.16	2108.53	0.0201229	0.0141181
de427	Oberspreewald-Lausitz ..................................	1223.09	110476	54307	56169	78848	41097	37751	8528	4046	4482	5358	2362	2996	8102	3419	4683	5788	2294	3494	2656	835	1821	1196	254	942	136.448	72.4234	64.0926	187.53	76.2926	112.05	592.256	235.569	357.313	902.928	329.189	572.667	693.482	174.097	516.253	489.762	74.1172	416.081	3002.41	961.689	2038.46	0.027177	0.0177084
de428	Potsdam-Mittelmark ......................................	2592.02	214664	106258	108406	166571	84628	81943	14000	6965	7035	8659	4126	4533	11524	5234	6290	8311	3489	4822	3749	1327	2422	1850	489	1361	224	124.673	100.6	303.065	133.27	169.534	842.404	360.623	479.927	1296.52	500.671	790.326	978.864	276.679	686.637	757.575	142.69	601.154	4402.42	1538.61	2828.18	0.0205084	0.0144799
de429	Spree-Neisse ................................................	1656.97	114429	56269	58160	82613	42499	40114	9379	4553	4826	5305	2424	2881	7833	3458	4375	5518	2194	3324	2551	871	1680	1230	270	960	150.064	81.4987	69.0118	185.675	78.2952	107.749	572.592	238.256	333.813	860.808	314.839	544.804	666.066	181.603	476.28	503.685	78.786	424.032	2938.89	973.279	1955.69	0.0256831	0.0172969
de42a	Teltow-Fläming ............................................	2104.23	168296	83842	84454	130481	67341	63140	10509	5160	5349	6751	3160	3591	9331	4061	5270	6818	2771	4047	2992	1028	1964	1414	321	1093	168.144	92.364	76.4907	236.285	102.068	134.303	682.096	279.803	402.101	1063.61	397.638	663.303	781.211	214.338	556.794	579.033	93.6678	482.778	3510.38	1179.88	2315.77	0.0208584	0.0140727
de8	Mecklenburg-Vorpommern	23293.3	1609675	793639	816036	1212569	622609	589960	117159	56492	60667	68071	31873	36198	92654	40051	52603	71291	28031	43260	33338	11287	22051	14593	3296	11297	1874.54	1011.21	867.538	2382.49	1029.5	1353.81	6773.01	2759.51	4013.61	11121.4	4022.45	7090.31	8704.55	2353.34	6251.46	5975.83	961.773	4989.88	36831.8	12137.8	24566.6	0.0228815	0.0152938
de803	Rostock .......................................................	181.36	208886	102911	105975	159061	82331	76730	12491	5638	6853	8558	3738	4820	12846	5343	7503	9676	3834	5842	4363	1569	2794	1891	458	1433	199.856	100.92	97.9979	299.53	120.737	180.268	939.043	368.133	572.479	1509.46	550.179	957.504	1139.18	327.137	792.099	774.364	133.644	632.956	4861.43	1600.75	3233.3	0.0232731	0.0155547
de804	Schwerin ......................................................	130.52	95818	46054	49764	71333	36047	35286	6534	2949	3585	4258	1901	2357	5986	2482	3504	4451	1713	2738	2078	702	1376	1178	260	918	104.544	52.7871	51.2655	149.03	61.4023	88.1518	437.577	171.01	267.355	694.356	245.815	448.758	542.566	146.367	390.096	482.391	75.868	405.481	2410.46	753.25	1651.11	0.0251567	0.0163558
de80j	Mecklenburgische Seenplatte ................	5495.62	259130	127108	132022	192472	98665	93807	20288	9742	10546	11033	5189	5844	15153	6494	8659	12148	4647	7501	5631	1861	3770	2405	510	1895	324.608	174.382	150.808	386.155	167.605	218.566	1107.68	447.437	660.682	1895.09	666.844	1229.41	1470.25	388.018	1068.79	984.847	148.818	837.021	6168.64	1993.1	4165.29	0.0238052	0.0156804
de80k	Landkreis Rostock..........................................	3431.29	215113	107111	108002	163949	84359	79590	15978	7888	8090	8927	4266	4661	11910	5295	6615	8524	3485	5039	4012	1380	2632	1813	438	1375	255.648	141.195	115.687	312.445	137.792	174.321	870.621	364.826	504.725	1329.74	500.097	825.892	1047.53	287.73	746.172	742.423	127.808	607.337	4558.41	1559.45	2974.13	0.0211908	0.0145592
de80l	Vorpommern-Rügen........................................	3215.03	224684	110477	114207	166267	85121	81146	16912	8206	8706	10175	4728	5447	13790	5992	7798	10774	4277	6497	4817	1695	3122	1949	458	1491	270.592	146.887	124.496	356.125	152.714	203.718	1008.05	412.849	594.987	1680.74	613.749	1064.86	1257.72	353.407	885.087	798.115	133.644	658.575	5371.34	1813.25	3531.72	0.0239062	0.0164129
de80m	Nordwestmecklenburg.................................	2127.12	156729	77899	78830	119887	61822	58065	11203	5512	5691	6625	3139	3486	8302	3618	4684	6318	2526	3792	3039	967	2072	1355	315	1040	179.248	98.6648	81.3813	231.875	101.39	130.376	606.876	249.28	357.389	985.608	362.481	621.509	793.483	201.619	587.412	554.872	91.917	459.368	3351.96	1105.35	2237.44	0.021387	0.0141896
de80n	Vorpommern-Greifswald…..........................	3945.57	236697	115881	120816	177375	90166	87209	17912	8760	9152	9863	4731	5132	13249	5747	7502	10799	4227	6572	5275	1770	3505	2224	480	1744	286.592	156.804	130.874	345.205	152.811	191.937	968.502	395.968	572.403	1684.64	606.574	1077.15	1377.3	369.045	993.667	910.728	140.064	770.325	5572.97	1821.27	3736.36	0.0235448	0.0157167
de80o	Ludwigslust-Parchim.......................................	4766.79	212618	106198	106420	162225	84098	78127	15841	7797	8044	8632	4181	4451	11418	5080	6338	8601	3322	5279	4123	1343	2780	1778	377	1401	253.456	139.566	115.029	302.12	135.046	166.467	834.656	350.012	483.589	1341.76	476.707	865.228	1076.52	280.015	788.13	728.091	110.009	618.822	4536.59	1491.36	3037.27	0.0213368	0.0140432
ded	Sachsen	18450	4077937	2009619	2068318	3011625	1555206	1456419	286842	135761	151081	194158	88305	105853	255119	110725	144394	189073	76303	112770	91884	31565	60319	49236	11754	37482	4589.47	2430.12	2160.46	6795.53	2852.25	3958.9	18649.2	7628.95	11017.3	29495.4	10949.5	18483	23990.9	6581.3	17100.4	20162.1	3429.82	16555.8	103683	33871.9	69275.9	0.0254253	0.0168549
ded41	Chemnitz .....................................................	221.05	247237	122248	124989	178596	93411	85185	17916	8188	9728	13456	5997	7459	16640	7222	9418	11765	4756	7009	5750	1941	3809	3114	733	2381	286.656	146.565	139.11	470.96	193.703	278.967	1216.38	497.596	718.593	1835.34	682.486	1148.78	1501.33	404.698	1079.85	1275.18	213.889	1051.69	6585.85	2138.94	4416.98	0.0266378	0.0174967
ded42	Erzgebirgskreis .....................................................	1827.91	337696	165218	172478	238369	122572	115797	31403	15163	16240	17708	8391	9317	20782	8887	11895	16428	6306	10122	8522	2795	5727	4484	1104	3380	502.448	271.418	232.232	619.78	271.029	348.456	1519.16	612.314	907.589	2562.77	904.911	1659	2225.09	582.757	1623.6	1836.2	322.147	1492.95	9265.45	2964.58	6263.82	0.0274373	0.0179434
ded43	Mittelsachsen ..........................................	2116.85	306185	152310	153875	220348	115191	105157	23971	11575	12396	15483	7207	8276	19604	8639	10965	14968	6059	8909	7752	2675	5077	4059	964	3095	383.536	207.192	177.263	541.905	232.786	309.522	1433.05	595.227	836.63	2335.01	869.466	1460.19	2024.05	557.737	1439.33	1662.16	281.295	1367.06	8379.71	2743.7	5589.99	0.0273681	0.018014
ded44	Vogtlandkreis .......................................................	1412.42	227796	111055	116741	159536	82385	77151	18644	8740	9904	12789	5756	7033	16132	6921	9211	11896	4737	7159	5645	1833	3812	3154	683	2471	298.304	156.446	141.627	447.615	185.919	263.034	1179.25	476.857	702.799	1855.78	679.76	1173.36	1473.91	382.18	1080.7	1291.56	199.299	1091.44	6546.42	2080.46	4452.96	0.0287381	0.0187336
ded45	Zwickau ...............................................	949.79	317531	154978	162553	224838	115937	108901	25487	11937	13550	17225	7843	9382	21761	9444	12317	15996	6239	9757	7929	2589	5340	4295	989	3306	407.792	213.672	193.765	602.875	253.329	350.887	1590.73	650.692	939.787	2495.38	895.296	1599.17	2070.26	539.807	1513.89	1758.8	288.59	1460.26	8925.84	2841.39	6057.76	0.0281101	0.0183341
ded21	Dresden .......................................................	328.48	554649	276729	277920	433451	225521	207930	28814	12939	15875	22371	9840	12531	31099	13499	17600	22774	9565	13209	10320	3907	6413	5820	1458	4362	461.024	231.608	227.013	782.985	317.832	468.659	2273.34	930.081	1342.88	3552.74	1372.58	2164.96	2694.55	814.609	1818.09	2383.29	425.444	1926.7	12147.9	4092.15	7948.29	0.021902	0.0147876
ded2c	Bautzen .......................................................	2395.6	300880	148502	152378	218564	112921	105643	22088	10815	11273	14360	6624	7736	19720	8653	11067	15430	6230	9200	7083	2403	4680	3635	856	2779	353.408	193.588	161.204	502.6	213.955	289.326	1441.53	596.192	844.412	2407.08	894.005	1507.88	1849.37	501.025	1326.78	1488.53	249.781	1227.48	8042.52	2648.55	5357.09	0.02673	0.0178351
ded2d	Görlitz..................................................	2111.41	254894	124905	129989	179598	92470	87128	20144	9698	10446	13459	6288	7171	18116	7890	10226	13262	5410	7852	6716	2317	4399	3599	832	2767	322.304	173.594	149.378	471.065	203.102	268.195	1324.28	543.621	780.244	2068.87	776.335	1286.94	1753.55	483.094	1247.12	1473.79	242.778	1222.18	7413.86	2422.52	4954.06	0.029086	0.0193949
ded2e	Meißen .......................	1454.59	242165	119304	122861	175756	90769	84987	17328	8363	8965	11660	5291	6369	16241	7067	9174	12056	4972	7084	5961	2070	3891	3163	772	2391	277.248	149.698	128.2	408.1	170.899	238.201	1187.22	486.916	699.976	1880.74	713.482	1161.07	1556.42	431.595	1103.1	1295.25	225.27	1056.1	6604.97	2177.86	4386.65	0.0272747	0.0182547
ded2f	Sächsische Schweiz-Osterzgebirge ........................................	1654.19	245611	121219	124392	178217	91910	86307	18153	8815	9338	12128	5511	6617	16369	7313	9056	11891	4931	6960	5627	1952	3675	3226	787	2439	290.448	157.788	133.533	424.48	178.005	247.476	1196.57	503.866	690.973	1855	707.598	1140.74	1469.21	406.992	1041.86	1321.05	229.647	1077.31	6556.75	2183.9	4331.89	0.0266957	0.0180161
ded51	Leipzig ........................................................	297.8	587857	288553	299304	467646	238588	229058	29338	13274	16064	22253	9863	12390	30317	12867	17450	22175	8839	13336	10387	3716	6671	5741	1406	4335	469.408	237.605	229.715	778.855	318.575	463.386	2216.17	886.536	1331.44	3459.3	1268.4	2185.77	2712.05	774.786	1891.23	2350.94	410.271	1914.77	11986.7	3896.17	8016.3	0.0203905	0.0135024
ded52	Leipzig .....................................................	1651.32	257763	126380	131383	189671	97098	92573	19097	9225	9872	12556	5690	6866	16277	7049	9228	11568	4710	6858	5772	1932	3840	2822	676	2146	305.552	165.127	141.17	439.46	183.787	256.788	1189.85	485.676	704.096	1804.61	675.885	1124.03	1507.07	402.822	1088.64	1155.61	197.257	947.888	6402.15	2110.55	4262.61	0.0248373	0.0167001
ded53	Nordsachsen .......................................................	2028.56	197673	98218	99455	147035	76433	70602	14459	7029	7430	8710	4004	4706	12061	5274	6787	8864	3549	5315	4420	1435	2985	2124	494	1630	231.344	125.819	106.249	304.85	129.329	176.004	881.659	363.379	517.848	1382.78	509.281	871.128	1154.06	299.197	846.247	869.778	144.149	719.971	4824.48	1571.16	3237.45	0.0244064	0.0159966
dee	Sachsen-Anhalt	20453.8	2208321	1086679	1121642	1623403	838349	785054	162427	76853	85574	109236	49664	59572	141236	61295	79941	101811	39885	61926	47286	15490	31796	22922	5143	17779	2598.83	1375.67	1223.71	3823.26	1604.15	2227.99	10324.4	4223.23	6099.5	15882.5	5723.5	10149.7	12346.4	3229.66	9014.17	9386.56	1500.73	7852.98	54361.9	17656.9	36568	0.0246168	0.0162485
dee01	Dessau-Roßlau ........................................................	244.75	81237	39457	41780	55740	28579	27161	6439	2923	3516	4723	2101	2622	6495	2901	3594	4777	1978	2799	2019	729	1290	1044	246	798	103.024	52.3217	50.2788	165.305	67.8623	98.0628	474.784	199.879	274.222	745.212	283.843	458.756	527.161	151.996	365.715	427.518	71.7828	352.477	2443	827.685	1599.51	0.0300726	0.0209769
dee02	Halle, Saale ........................................................	135.03	239257	115713	123544	181505	91961	89544	14856	6539	8317	11549	4981	6568	14555	6299	8256	9841	3855	5986	4510	1529	2981	2441	549	1892	237.696	117.048	118.933	404.215	160.886	245.643	1063.97	434.001	629.933	1535.2	553.192	981.105	1177.56	318.796	845.113	999.589	160.198	835.696	5418.23	1744.12	3656.42	0.0226461	0.0150728
dee03	Magdeburg ........................................................	201.01	238697	117828	120869	180810	94017	86793	14662	6497	8165	11235	4896	6339	14490	6151	8339	10497	4147	6350	4599	1557	3042	2404	563	1841	234.592	116.296	116.76	393.225	158.141	237.079	1059.22	423.804	636.266	1637.53	595.094	1040.76	1200.8	324.635	862.407	984.438	164.283	813.17	5509.8	1782.25	3706.45	0.0230828	0.0151259
dee04	Altmarkkreis Salzwedel	2293.28	83765	41748	42017	63529	33142	30387	5879	2862	3017	3487	1586	1901	4716	2050	2666	3695	1385	2310	1658	537	1121	801	186	615	94.064	51.2298	43.1431	122.045	51.2278	71.0974	344.74	141.245	203.416	576.42	198.747	378.609	432.904	111.965	317.803	328.01	54.2748	271.645	1898.18	608.689	1285.71	0.0226608	0.0145801
dee05	Anhalt-Bitterfeld	1454.26	159854	78326	81528	115483	59552	55931	12466	5963	6503	7996	3590	4406	10921	4636	6285	7619	3049	4570	3694	1184	2510	1675	352	1323	199.456	106.738	92.9929	279.86	115.957	164.784	798.325	319.42	479.546	1188.56	437.531	749.023	964.503	246.864	711.585	685.912	102.714	584.369	4116.62	1329.22	2782.3	0.0257524	0.0169704
dee06	Jerichower Land	1576.85	89928	44781	45147	66764	34747	32017	6672	3289	3383	4181	1940	2241	5439	2360	3079	4156	1615	2541	1874	639	1235	842	191	651	106.752	58.8731	48.3769	146.335	62.662	83.8134	397.591	162.604	234.928	648.336	231.752	416.47	489.301	133.231	350.122	344.799	55.7338	287.547	2133.11	704.857	1421.26	0.0237202	0.0157401
dee07	Börde	2366.59	171734	85660	86074	131101	67894	63207	12566	6218	6348	7558	3603	3955	9004	3983	5021	6781	2625	4156	3165	999	2166	1559	338	1221	201.056	111.302	90.7764	264.53	116.377	147.917	658.192	274.429	383.102	1057.84	376.687	681.168	826.381	208.291	614.061	638.41	98.6284	539.316	3646.41	1185.72	2456.34	0.0212329	0.0138421
dee08	Burgenlandkreis	1413.7	180190	89353	90837	129967	68062	61905	13741	6557	7184	8820	4060	4760	12053	5274	6779	9023	3502	5521	4470	1415	3055	2116	483	1633	219.856	117.37	102.731	308.7	131.138	178.024	881.074	363.379	517.238	1407.59	502.537	904.892	1167.12	295.027	866.092	866.502	140.939	721.296	4850.84	1550.39	3290.27	0.0269207	0.0173513
dee09	Harz	2104.53	214446	105101	109345	154191	79493	74698	16864	8028	8836	11544	5228	6316	14328	6248	8080	10239	3987	6252	4845	1555	3290	2435	562	1873	269.824	143.701	126.355	404.04	168.864	236.218	1047.38	430.487	616.504	1597.28	572.135	1024.7	1265.03	324.217	932.715	997.132	163.992	827.304	5580.69	1803.4	3763.8	0.0260237	0.0171587
dee0a	Mansfeld-Südharz	1448.84	136249	66992	69257	96139	49801	46338	11151	5319	5832	7575	3523	4052	9520	4136	5384	6960	2715	4245	3403	1153	2250	1501	345	1156	178.416	95.2101	83.3976	265.125	113.793	151.545	695.912	284.97	410.799	1085.76	389.602	695.755	888.523	240.4	637.875	614.659	100.671	510.605	3728.4	1224.65	2489.98	0.0273646	0.0182805
dee0b	Saalekreis	1433.73	184582	91361	93221	137348	70734	66614	14338	6915	7423	9036	4280	4756	11067	4937	6130	7459	2943	4516	3612	1170	2442	1722	382	1340	229.408	123.778	106.149	316.26	138.244	177.874	808.998	340.159	467.719	1163.6	422.32	740.172	943.093	243.945	692.307	705.159	111.468	591.878	4166.52	1379.91	2776.1	0.0225727	0.015104
dee0c	Salzlandkreis	1427.13	190560	93148	97412	137432	70834	66598	14509	6888	7621	10075	4513	5562	13056	5669	7387	9176	3523	5653	4259	1300	2959	2053	421	1632	232.144	123.295	108.98	352.625	145.77	208.019	954.394	390.594	563.628	1431.46	505.55	926.527	1112.02	271.05	838.876	840.703	122.848	720.854	4923.35	1559.11	3366.88	0.0258362	0.016738
dee0d	Stendal	2423.26	111982	55278	56704	83458	42985	40473	8235	4008	4227	5111	2385	2726	6732	2893	3839	5101	1995	3106	2265	753	1512	1080	259	821	131.76	71.7432	60.4461	178.885	77.0355	101.952	492.109	199.328	292.916	795.756	286.282	509.073	591.391	157	428.652	442.26	75.5762	362.636	2632.16	866.966	1755.68	0.0235052	0.0156837
dee0e	Wittenberg	1930.47	125840	61933	63907	89936	46548	43388	10049	4847	5202	6346	2978	3368	8860	3758	5102	6487	2566	3921	2913	970	1943	1249	266	983	160.784	86.7613	74.3886	222.11	96.1894	125.963	647.666	258.926	389.283	1011.97	368.221	642.652	760.584	202.245	550.84	511.465	77.6188	434.191	3314.58	1089.96	2217.32	0.0263397	0.017599
deg	Thüringen	16202.4	2143145	1060814	1082331	1591855	822543	769312	156954	75520	81434	104426	48211	56215	131032	57200	73832	93863	37594	56269	43354	14630	28724	21661	5116	16545	2511.26	1351.81	1164.51	3654.91	1557.22	2102.44	9578.44	3941.08	5633.38	14642.6	5394.74	9222.49	11319.7	3050.36	8143.25	8870.18	1492.85	7307.93	50577.2	16788	33574	0.0235995	0.0158256
deg01	Erfurt ...........................................................	269.91	213699	103920	109779	166274	83770	82504	13040	6027	7013	9422	4187	5235	11654	5109	6545	7859	3136	4723	3605	1275	2330	1845	416	1429	208.64	107.883	100.286	329.77	135.24	195.789	851.907	352.01	499.384	1226	450.016	774.1	941.265	265.837	660.555	755.527	121.389	631.189	4313.11	1432.38	2861.3	0.0201831	0.0137834
deg02	Gera ............................................................	152.19	94152	45517	48635	66876	34136	32740	7307	3396	3911	5125	2278	2847	6491	2757	3734	4697	1845	2852	2422	834	1588	1234	271	963	116.912	60.7884	55.9273	179.375	73.5794	106.478	474.492	189.957	284.904	732.732	264.757	467.443	632.384	173.889	450.198	505.323	79.0778	425.357	2641.22	842.049	1790.31	0.0280527	0.0184997
deg03	Jena ............................................................	114.76	111407	55665	55742	87706	45492	42214	5873	2693	3180	4591	2078	2513	6278	2741	3537	4067	1682	2385	1895	691	1204	997	288	709	93.968	48.2047	45.474	160.685	67.1194	93.9862	458.922	188.855	269.873	634.452	241.367	390.901	494.784	144.073	341.334	408.272	84.0384	313.165	2251.08	773.658	1454.73	0.0202059	0.0138985
deg04	Suhl ............................................................	103.03	34835	16960	17875	23603	12108	11495	3163	1441	1722	2348	1062	1286	2730	1245	1485	1842	753	1089	790	267	523	359	84	275	50.608	25.7939	24.6246	82.18	34.3026	48.0964	199.563	85.7805	113.306	287.352	108.055	178.487	206.269	55.6695	148.27	147.01	24.5112	121.468	972.982	334.113	634.252	0.0279312	0.0197001
deg05	Weimar .......................................................	84.48	65090	31655	33435	50145	25374	24771	3840	1797	2043	2977	1326	1651	3583	1540	2043	2543	1027	1516	1231	421	810	771	170	601	61.44	32.1663	29.2149	104.195	42.8298	61.7474	261.917	106.106	155.881	396.708	147.374	248.472	321.414	87.7785	229.635	315.724	49.606	265.462	1461.4	465.861	990.412	0.022452	0.0147168
deg06	Eichsfeld ......................................................	943.07	100380	50364	50016	76625	39673	36952	7168	3646	3522	4554	2145	2409	5577	2524	3053	3751	1528	2223	1756	603	1153	949	245	704	114.688	65.2634	50.3646	159.39	69.2835	90.0966	407.679	173.904	232.944	585.156	219.268	364.35	458.492	125.725	326.875	388.615	71.491	310.957	2114.02	724.935	1375.59	0.0210602	0.0143939
deg07	Nordhausen ..................................................	713.91	83822	41477	42345	61735	31937	29798	5861	2811	3050	4382	1957	2425	5388	2421	2967	3843	1543	2300	1826	619	1207	787	189	598	93.776	50.3169	43.615	153.37	63.2111	90.695	393.863	166.807	226.382	599.508	221.42	376.97	476.769	129.061	342.184	322.276	55.1502	264.137	2039.56	685.967	1343.98	0.0243321	0.0165385
deg09	Unstrut-Hainich-Kreis ....................................	979.69	102912	51119	51793	77111	39877	37234	7453	3703	3750	4723	2204	2519	6084	2632	3452	4374	1745	2629	2116	726	1390	1051	232	819	119.248	66.2837	53.625	165.305	71.1892	94.2106	444.74	181.345	263.388	682.344	250.407	430.893	552.488	151.371	394.065	430.384	67.6976	361.752	2394.51	788.294	1597.93	0.0232675	0.0154208
deg0a	Kyffhäuserkreis ...........................................	1037.89	75009	37274	37735	54543	28366	26177	6047	2966	3081	3875	1768	2107	4843	2116	2727	3412	1376	2036	1565	514	1051	724	168	556	96.752	53.0914	44.0583	135.625	57.1064	78.8018	354.023	145.792	208.07	532.272	197.456	333.7	408.622	107.169	297.958	296.478	49.0224	245.585	1823.77	609.638	1208.17	0.024314	0.0163556
deg0b	Schmalkalden-Meiningen ...............................	1210.73	122347	61186	61161	90006	47074	42932	9429	4549	4880	5946	2805	3141	7719	3278	4441	5810	2426	3384	2300	766	1534	1137	288	849	150.864	81.4271	69.784	208.11	90.6015	117.473	564.259	225.854	338.848	906.36	348.131	554.638	600.53	159.711	434.889	465.601	84.0384	375.003	2895.72	989.763	1890.64	0.0236681	0.0161763
deg0c	Gotha ..........................................................	936.08	135452	67468	67984	101485	52641	48844	9758	4648	5110	6538	3074	3464	8185	3594	4591	5603	2267	3336	2644	948	1696	1239	296	943	156.128	83.1992	73.073	228.83	99.2902	129.554	598.323	247.627	350.293	874.068	325.314	546.77	690.348	197.658	480.816	507.37	86.3728	416.523	3055.07	1039.46	1997.03	0.0225546	0.0154067
deg0d	Sömmerda .................................................	806.84	69655	34762	34893	52554	27234	25320	5572	2762	2810	3305	1545	1760	3790	1709	2081	2611	1007	1604	1215	373	842	608	132	476	89.152	49.4398	40.183	115.675	49.9035	65.824	277.049	117.75	158.78	407.316	144.504	262.896	317.236	77.7705	238.707	248.976	38.5176	210.249	1455.4	477.886	976.639	0.0208945	0.0137474
deg0e	Hildburghausen ............................................	938.42	63553	31766	31787	47729	24945	22784	4797	2353	2444	2812	1341	1471	3571	1560	2011	2768	1035	1733	1265	393	872	611	139	472	76.752	42.1187	34.9492	98.42	43.3143	55.0154	261.04	107.484	153.439	431.808	148.522	284.039	330.291	81.9405	247.212	250.204	40.5602	208.482	1448.52	463.94	983.137	0.0227923	0.0146049
deg0f	Ilm-Kreis.......................................................	843.71	108742	54633	54109	80695	42582	38113	8037	3799	4238	5325	2478	2847	6831	2970	3861	4662	1864	2798	2093	704	1389	1099	236	863	128.592	68.0021	60.6034	186.375	80.0394	106.478	499.346	204.633	294.594	727.272	267.484	458.592	546.482	146.784	393.781	450.04	68.8648	381.187	2538.11	835.807	1695.24	0.0233406	0.0152986
deg0g	Weimarer Land .............................................	804.48	81947	40645	41302	62337	31818	30519	6337	3134	3203	3898	1938	1960	4297	1920	2377	2976	1209	1767	1450	451	999	652	175	477	101.392	56.0986	45.8029	136.43	62.5974	73.304	314.111	132.288	181.365	464.256	173.491	289.611	378.595	94.0335	283.216	266.994	51.065	210.691	1661.78	569.574	1083.99	0.0202787	0.0140134
deg0h	Sonneberg ....................................................	433.61	56196	27673	28523	40602	21062	19540	4498	2205	2293	2749	1266	1483	3608	1518	2090	2862	1057	1805	1246	415	831	631	150	481	71.968	39.4695	32.7899	96.215	40.8918	55.4642	263.745	104.59	159.467	446.472	151.679	295.839	325.331	86.5275	235.588	258.394	43.77	212.458	1462.12	466.928	991.607	0.0260183	0.0168731
deg0i	Saalfeld-Rudolstadt .......................................	1036.03	106356	52388	53968	75476	39249	36227	8482	4147	4335	5570	2585	2985	7297	3065	4232	5696	2225	3471	2571	849	1722	1264	268	996	135.712	74.2313	61.9905	194.95	83.4955	111.639	533.411	211.179	322.902	888.576	319.287	568.897	671.288	177.016	488.187	517.608	78.2024	439.933	2941.54	943.412	1993.55	0.0276575	0.0180082
deg0j	Saale-Holzland-Kreis .....................................	815.24	83051	41360	41691	61584	31846	29738	6304	3062	3242	4282	1983	2299	5072	2299	2773	3412	1405	2007	1608	564	1044	789	201	588	100.864	54.8098	46.3606	149.87	64.0509	85.9826	370.763	158.401	211.58	532.272	201.617	328.947	419.849	117.594	295.974	323.095	58.6518	259.72	1896.71	655.125	1228.56	0.0228379	0.0158396
deg0k	Saale-Orla-Kreis ...........................................	1151.3	80868	40119	40749	59294	30903	28391	6305	3042	3263	3985	1830	2155	4794	2093	2701	3837	1474	2363	1808	585	1223	845	192	653	100.88	54.4518	46.6609	139.475	59.109	80.597	350.441	144.208	206.086	598.572	211.519	387.296	472.069	121.972	346.72	346.027	56.0256	288.43	2007.46	647.286	1355.79	0.024824	0.0161341
deg0l	Greiz ...........................................................	845.98	98159	48326	49833	69517	35997	33520	8123	3953	4170	5065	2344	2721	6711	2930	3781	5068	2011	3057	2470	803	1667	1205	288	917	129.968	70.7587	59.631	177.275	75.7112	101.765	490.574	201.877	288.49	790.608	288.578	501.042	644.917	167.425	472.594	493.447	84.0384	405.039	2726.79	888.389	1828.56	0.0277793	0.0183833
deg0m	Altenburger Land ..........................................	569.41	90118	44138	45980	62777	32366	30411	7597	3613	3984	5072	2350	2722	6548	2873	3675	4591	1879	2712	2279	761	1518	1254	296	958	121.552	64.6727	56.9712	177.52	75.905	101.803	478.659	197.95	280.403	716.196	269.636	444.497	595.047	158.668	430.353	513.513	86.3728	423.149	2602.49	853.205	1737.17	0.0288787	0.0193304
deg0n	Eisenach .....................................................	104.17	42370	20874	21496	31405	16357	15048	2654	1220	1434	2080	917	1163	2827	1196	1631	2056	801	1255	886	275	611	462	108	354	42.464	21.838	20.5062	72.8	29.6191	43.4962	206.654	82.4044	124.445	320.736	114.943	205.694	231.335	57.3375	173.218	189.189	31.5144	156.362	1063.18	337.657	723.722	0.0250927	0.016176
deg0p	Wartburgkreis ...............................................	1307.43	123025	61525	61500	91776	47736	44040	9309	4553	4756	5802	2750	3052	7154	3110	4044	5523	2299	3224	2313	793	1520	1148	284	864	148.944	81.4987	68.0108	203.07	88.825	114.145	522.957	214.279	308.557	861.588	329.906	528.414	603.924	165.34	430.92	470.106	82.8712	381.629	2810.59	962.721	1831.68	0.0228457	0.0156476
Legende:
*= Summe der einzelnen Alterskategorien
MmD= Menschen mit Demenz
NUTS = Nomenclature des unités territoriales statistiques/ Systematik der Gebietsseinheiten für die Statistik
basierend auf Daten des Bundesamt für Statistik, Stichtag 31.12.2018
[truncated: 2 more columns]

## Sheet: Tabelle3
Statistisches Bundesamt, Gruppe F2				RS	GEN		MmD_65+	MmD_m	MmD_w	Bev%	Bev%_m	Bev%_w	MmD/qkm
def	01			01	Schleswig-Holstein	Land insgesamt ...............................	62030	21695.9	39784.9	0.0214139	0.0152846	0.0269316	3.9249
def01	01	0	01	01001	Flensburg, Kreisfreie Stadt	Flensburg .....................................................	1663.61	569.949	1082.25	0.018587	0.0127794	0.024101	29.325
def02	01	0	02	01002	Kiel, Landeshauptstadt, Kreisfreie Stadt	Kiel .............................................................	4331.91	1423.21	2890.12	0.0174993	0.0118044	0.0227601	36.51
def03	01	0	03	01003	Lübeck, Hansestadt, Kreisfreie Stadt	Lübeck ......................................................	4992.69	1600.65	3372.76	0.0229868	0.0153362	0.0298932	23.3097
def04	01	0	04	01004	Neumünster, Kreisfreie Stadt	Neumünster ...............................................	1714.39	569.001	1135.69	0.0215682	0.0145002	0.0282188	23.924
def05	01	0	51	01051	Dithmarschen, Landkreis	Dithmarschen ...............................................	2985.42	1066.26	1891.18	0.0224114	0.0162243	0.0280216	2.09038
def06	01	0	53	01053	Herzogtum Lauenburg, Landkreis	Herzogtum Lauenburg ..................................	4269.42	1483.21	2744.77	0.0216432	0.0153096	0.027343	3.38019
def07	01	0	54	01054	Nordfriesland, Landkreis	Nordfriesland ................................................	3650.22	1275.6	2344.84	0.0220548	0.015729	0.0277799	1.752
def08	01	0	55	01055	Ostholstein, Landkreis	Ostholstein ..................................................	5051.93	1786.67	3221.47	0.0251865	0.018464	0.0310305	3.62661
def09	01	0	56	01056	Pinneberg, Landkreis	Pinneberg ....................................................	6486.45	2290.97	4130.9	0.0206318	0.0148561	0.0257891	9.76507
def0a	01	0	57	01057	Plön, Landkreis	Plön ..........................................................	3067.66	1118.29	1912.91	0.0238456	0.0178835	0.028933	2.83109
def0b	01	0	58	01058	Rendsburg-Eckernförde, Landkreis	Rendsburg-Eckernförde ...............................	5826.9	2109.87	3653.52	0.0213615	0.0157325	0.0263476	2.66094
def0c	01	0	59	01059	Schleswig-Flensburg, Landkreis	Schleswig-Flensburg .....................................	4316.06	1564.58	2704.34	0.0215776	0.0157891	0.0267934	2.08376
def0d	01	0	60	01060	Segeberg, Landkreis	Segeberg .....................................................	5432.1	1950.97	3425.5	0.0196793	0.014291	0.0245529	4.04033
def0e	01	0	61	01061	Steinburg, Landkreis	Steinburg .....................................................	2778.64	972.705	1782.79	0.0211549	0.0149824	0.0268395	2.63203
def0f	01	0	62	01062	Stormarn, Landkreis	Stormarn .....................................................	5462.55	1913.97	3491.85	0.0224615	0.0161066	0.0280774	7.12931
de6	02			02	Hamburg	Hamburg insgesamt ...............................	32803.1	10905.1	21637.3	0.0178163	0.0120892	0.0230397	43.4426
de9	03			03	Niedersachsen	Land insgesamt ...............................	166123	56886	107839	0.020811	0.0144262	0.0266982	3.48195
de91	03	1		031	Braunschweig, Stat. Region	Reg.-Bez. Braunschweig ...............................	35214.4	11978.4	22927.2	0.0220587	0.0151547	0.0284459	4.33816
de911	03	1	01	03101	Braunschweig, Kreisfreie Stadt	Braunschweig ...............................................	5219.85	1690.54	3498.73	0.021023	0.0137459	0.0279212	27.0879
de912	03	1	02	03102	Salzgitter, Kreisfreie Stadt	Salzgitter .....................................................	2306.06	780.749	1506.73	0.0219733	0.0149563	0.0285658	10.2724
de913	03	1	03	03103	Wolfsburg, Kreisfreie Stadt	Wolfsburg ....................................................	2764.37	966.891	1763.66	0.0222662	0.0156404	0.028295	13.5105
de914	03	1	51	03151	Gifhorn, Landkreis	Gifhorn .........................................................	3210.83	1149.48	2027.01	0.0182517	0.0130571	0.0230643	2.04827
de916	03	1	53	03153	Goslar, Landkreis	Goslar .........................................................	3732.69	1242.27	2460.99	0.0272432	0.0183134	0.0355738	3.86119
de917	03	1	54	03154	Helmstedt, Landkreis	Helmstedt ....................................................	2073.71	688.457	1372.37	0.0227114	0.0152175	0.0297915	3.06693
de918	03	1	55	03155	Northeim, Landkreis	Northeim ......................................................	3328.89	1127.34	2170.51	0.0250735	0.0172258	0.0322416	2.62371
de91a	03	1	57	03157	Peine, Landkreis	Peine ...........................................................	2751.98	940.107	1791.28	0.0205425	0.0141826	0.0264673	5.1295
de91b	03	1	58	03158	Wolfenbüttel, Landkreis	Wolfenbüttel ...............................................	2655.44	931.069	1700.38	0.022136	0.0156825	0.0280637	3.66622
de91c	03	1	59	03159	Göttingen, Landkreis	Göttingen ...................................................	7170.62	2461.47	4635.52	0.0218567	0.0152709	0.0277764	4.08454
de92	03	2		032	Hannover, Stat. Region	Reg.-Bez. Hannover ......................................	46822.1	15765.4	30675.5	0.0217797	0.0149496	0.0280081	5.1653
de929	03	2	41	03241	Region Hannover, Landkreis	Region Hannover .......................................................	23844.3	8031.49	15609.7	0.0205976	0.0141599	0.0264381	10.38
de922	03	2	51	03251	Diepholz, Landkreis	Diepholz .......................................................	4546.5	1608.79	2889.7	0.0209626	0.0149165	0.026503	2.28352
de923	03	2	52	03252	Hameln-Pyrmont, Landkreis	Hameln-Pyrmont ...........................................	3811.27	1246.8	2537.66	0.0256549	0.0173552	0.0330774	4.77878
de925	03	2	54	03254	Hildesheim, Landkreis	Hildesheim ...................................................	6304.51	2105.57	4154.29	0.0227934	0.015607	0.0293212	5.21754
de926	03	2	55	03255	Holzminden, Landkreis	Holzminden ..................................................	1879.31	643.9	1214.37	0.0264785	0.0182994	0.0339322	2.70701
de927	03	2	56	03256	Nienburg (Weser), Landkreis	Nienburg (Weser) ..........................................	2611.66	870.953	1724.62	0.0215154	0.0144198	0.0282789	1.86438
de928	03	2	57	03257	Schaumburg, Landkreis	Schaumburg .................................................	3824.56	1257.86	2545.23	0.0242397	0.016299	0.0315758	5.66031
de93	03	3		033	Lüneburg, Stat. Region	Reg.-Bez. Lüneburg .....................................	35944.9	12551.9	23078.3	0.0210092	0.0148704	0.0266239	2.31284
de931	03	3	51	03351	Celle, Landkreis	Celle ............................................................	3947.85	1348.85	2567.71	0.0220629	0.0153185	0.0282532	2.54566
de932	03	3	52	03352	Cuxhaven, Landkreis	Cuxhaven .....................................................	4607.63	1593.25	2982.35	0.0232459	0.0164178	0.0294789	2.23783
de933	03	3	53	03353	Harburg, Landkreis	Harburg ........................................................	5136.5	1852.27	3226.38	0.0203204	0.0148774	0.0251522	4.1143
de934	03	3	54	03354	Lüchow-Dannenberg, Landkreis	Lüchow-Dannenberg ....................................	1289.05	449.656	826.184	0.0266201	0.0188622	0.0336052	1.05038
de935	03	3	55	03355	Lüneburg, Landkreis	Lüneburg ....................................................	3417	1150.1	2245.41	0.0186343	0.0128441	0.0239308	2.57345
de936	03	3	56	03356	Osterholz, Landkreis	Osterholz .....................................................	2376.4	846.873	1508.07	0.0209344	0.0151865	0.0261129	3.64105
de937	03	3	57	03357	Rotenburg (Wümme), Landkreis	Rotenburg (Wümme) ...................................	3153.71	1114.61	2012.51	0.019294	0.013571	0.0247471	1.52002
de938	03	3	58	03358	Heidekreis, Landkreis	Heidekreis ................................................	3047.9	1051.89	1965.55	0.0218089	0.0150794	0.0280801	1.61997
de939	03	3	59	03359	Stade, Landkreis	Stade ..........................................................	3894.02	1376.21	2486.98	0.0191727	0.01362	0.0243681	3.0725
de93a	03	3	60	03360	Uelzen, Landkreis	Uelzen ........................................................	2307.64	792.901	1490.66	0.0249281	0.0175262	0.0314945	1.57778
de93b	03	3	61	03361	Verden, Landkreis	Verden .........................................................	2767.18	975.245	1766.52	0.0202291	0.0145199	0.0253715	3.50573
de94	03	4		034	Weser-Ems, Stat. Region	Reg.-Bez. Weser-Ems ..................................	48141.6	16590.4	31158.4	0.0190635	0.013228	0.024512	3.21238
de941	03	4	01	03401	Delmenhorst, Kreisfreie Stadt	Delmenhorst .................................................	1523.24	544.344	963.64	0.0196276	0.014162	0.0246015	24.3913
de942	03	4	02	03402	Emden, Kreisfreie Stadt	Emden .........................................................	980.516	334.39	638.315	0.0195341	0.0133308	0.0254198	8.72811
de943	03	4	03	03403	Oldenburg (Oldenburg), Kreisfreie Stadt	Oldenburg (Oldenburg) ..................................	2990.46	988.125	1985.02	0.0177781	0.0122747	0.0226319	29.0083
de944	03	4	04	03404	Osnabrück, Kreisfreie Stadt	Osnabrück .................................................	3073.48	983.273	2071.12	0.0186556	0.0123285	0.0243684	25.6551
de945	03	4	05	03405	Wilhelmshaven, Kreisfreie Stadt	Wilhelmshaven .............................................	1911.94	652.162	1246.09	0.0250654	0.0173466	0.0322138	17.8569
de946	03	4	51	03451	Ammerland, Landkreis	Ammerland ..................................................	2580.54	928.263	1624.1	0.0207989	0.0153032	0.0256115	3.53188
de947	03	4	52	03452	Aurich, Landkreis	Aurich .........................................................	3704.93	1298.59	2378.42	0.0195152	0.0138805	0.0246999	2.87793
de948	03	4	53	03453	Cloppenburg, Landkreis	Cloppenburg .................................................	2608.97	867.177	1728.43	0.015406	0.0101179	0.0206648	1.83685
de949	03	4	54	03454	Emsland, Landkreis	Emsland ......................................................	5521.58	1939.2	3536	0.0169552	0.0116972	0.0221176	1.91478
de94a	03	4	55	03455	Friesland, Landkreis	Friesland ......................................................	2351.18	843.149	1485.2	0.0238796	0.0175422	0.0294705	3.85737
de94b	03	4	56	03456	Grafschaft Bentheim, Landkreis	Grafschaft Bentheim ......................................	2623.31	916.757	1679.32	0.0192168	0.0134215	0.0246213	2.67197
de94c	03	4	57	03457	Leer, Landkreis	Leer .............................................................	3185.4	1124.68	2035.05	0.0187587	0.0132612	0.023942	2.9339
de94d	03	4	58	03458	Oldenburg, Landkreis	Oldenburg .....................................................	2536.72	895.042	1621.06	0.0194916	0.0138607	0.0247226	2.38225
de94e	03	4	59	03459	Osnabrück, Landkreis	Osnabrück ..................................................	7211.42	2413.83	4741.5	0.0201807	0.0136044	0.0263544	3.39871
de94f	03	4	60	03460	Vechta, Landkreis	Vechta .........................................................	2147.46	734.538	1394.25	0.0151659	0.0102596	0.019917	2.63751
de94g	03	4	61	03461	Wesermarsch, Landkreis	Wesermarsch ...............................................	1939.04	686.458	1232.83	0.0218794	0.0154573	0.0278833	2.35098
de94h	03	4	62	03462	Wittmund, Landkreis	Wittmund .....................................................	1251.43	440.391	798.047	0.0220004	0.0157739	0.027554	1.90517
de5	04			04	Bremen	Land insgesamt ...............................	13902.5	4581.48	9228.81	0.0203555	0.0135533	0.026754	33.1138
de50	04	0	11	04011	Bremen, Kreisfreie Stadt	Bremen, Stadt ..............................................	11629.2	3827.89	7719.88	0.0204253	0.0136061	0.0268036	35.6526
de51	04	0	12	04012	Bremerhaven, Kreisfreie Stadt	Bremerhaven, Stadt .......................................	2273.34	753.6	1508.93	0.0200058	0.0132912	0.0265027	24.2723
dea	05			05	Nordrhein-Westfalen	Land insgesamt ...............................	363081	121801	238370	0.0202469	0.0138432	0.026097	10.6436
dea1	05	1		051	Düsseldorf, Regierungsbezirk	Reg.-Bez. Düsseldorf ...................................	108384	36276.6	71240.8	0.0208337	0.0142893	0.0267461	20.4794
dea11	05	1	11	05111	Düsseldorf, Kreisfreie Stadt	Düsseldorf ..................................................	11724.9	3850.73	7785.5	0.0189327	0.0128651	0.0243313	53.9298
dea12	05	1	12	05112	Duisburg, Kreisfreie Stadt	Duisburg ......................................................	10100.8	3322	6703.26	0.0202588	0.0134719	0.0266	43.3884
dea13	05	1	13	05113	Essen, Kreisfreie Stadt	Essen ..........................................................	12503.4	3996.09	8438.29	0.0214427	0.0141202	0.0281179	59.444
dea14	05	1	14	05114	Krefeld, Kreisfreie Stadt	Krefeld .........................................................	4813.03	1589.43	3192.52	0.0212009	0.0143522	0.0274566	34.9352
dea15	05	1	16	05116	Mönchengladbach, Kreisfreie Stadt	Mönchengladbach .......................................	5072.75	1715.31	3317.78	0.0194021	0.0133326	0.0249834	29.7574
dea16	05	1	17	05117	Mülheim an der Ruhr, Kreisfreie Stadt	Mülheim an der Ruhr ...................................	4091.66	1332.03	2726.15	0.0239446	0.016168	0.0308064	44.8254
dea17	05	1	19	05119	Oberhausen, Kreisfreie Stadt	Oberhausen .................................................	4389.84	1446.25	2917.12	0.0208218	0.0139583	0.0272077	56.9443
dea18	05	1	20	05120	Remscheid, Kreisfreie Stadt	Remscheid ...................................................	2398.42	795.257	1587.89	0.0216086	0.0145481	0.0281891	32.1849
dea19	05	1	22	05122	Solingen, Kreisfreie Stadt	Solingen .......................................................	3402.69	1126.97	2251.36	0.0213522	0.014547	0.0274928	38.0019
dea1a	05	1	24	05124	Wuppertal, Kreisfreie Stadt	Wuppertal ....................................................	7256.01	2359.53	4857.53	0.0204751	0.013585	0.0268825	43.0905
dea1b	05	1	54	05154	Kleve, Kreis	Kleve ...........................................................	5868.84	1997.94	3833.19	0.0188724	0.012921	0.0245174	4.75984
dea1c	05	1	58	05158	Mettmann, Kreis	Mettmann ....................................................	11148.1	3907.64	7109.61	0.0229533	0.0166491	0.0283275	27.376
dea1d	05	1	62	05162	Rhein-Kreis Neuss	Rhein-Kreis Neuss ...............................	9345.14	3255.01	5989.07	0.0207206	0.0148485	0.025838	16.2124
dea1e	05	1	66	05166	Viersen, Kreis	Viersen ........................................................	6185.89	2128.45	3998.51	0.0206931	0.0145871	0.0261303	10.9819
dea1f	05	1	70	05170	Wesel, Kreis	Wesel ..........................................................	10082.3	3453.93	6533.04	0.0219271	0.0154099	0.0277209	9.66847
dea2	05	3		053	Köln, Regierungsbezirk	Reg.-Bez. Köln ...........................................	84964	29335.5	54804.5	0.0190123	0.0133758	0.0240822	11.5377
dea22	05	3	14	05314	Bonn, Kreisfreie Stadt	Bonn ............................................................	6002.66	1905.16	4055.27	0.0183423	0.012187	0.0237247	42.5539
dea23	05	3	15	05315	Köln, Kreisfreie Stadt	Köln ...........................................................	17696	6171.79	11334.7	0.0162997	0.0116588	0.0203753	43.6928
dea24	05	3	16	05316	Leverkusen, Kreisfreie Stadt	Leverkusen ...................................................	3550.58	1209.46	2306.98	0.0216713	0.0151587	0.0274474	45.0181
dea25	05	3	34	05334	Städteregion Aachen (einschl. Stadt Aachen)	Städteregion Aachen ........................................................	10767.9	3656	7017.16	0.0193854	0.0130496	0.0254889	15.2324
dea26	05	3	58	05358	Düren, Kreis	Düren .........................................................	5126.72	1769.63	3316.75	0.0194398	0.0135333	0.0249453	5.44532
dea27	05	3	62	05362	Rhein-Erft-Kreis	Rhein-Erft-Kreis .....................................	9150.19	3231.12	5821.19	0.0194648	0.0140446	0.0242522	12.9843
dea28	05	3	66	05366	Euskirchen, Kreis	Euskirchen ...................................................	3830.99	1337.3	2459.32	0.0198661	0.0140585	0.025168	3.0679
dea29	05	3	70	05370	Heinsberg, Kreis	Heinsberg .....................................................	4884.48	1682.08	3163.42	0.0192059	0.0133658	0.0246232	7.77895
dea2a	05	3	74	05374	Oberbergischer Kreis	Oberbergischer Kreis .....................................	5656.48	1918.17	3688.92	0.0207599	0.0143073	0.0266537	6.15604
dea2b	05	3	78	05378	Rheinisch-Bergischer Kreis	Rheinisch-Bergischer Kreis ............................	6452.41	2256.59	4121.5	0.0227634	0.016403	0.0282521	14.7544
dea2c	05	3	82	05382	Rhein-Sieg-Kreis	Rhein-Sieg-Kreis ...........................................	11845.5	4198.19	7519.32	0.0197498	0.014275	0.0245981	10.2718
dea3	05	5		055	Münster, Regierungsbezirk	Reg.-Bez. Münster ......................................	51735.8	17072.9	34314.5	0.0197192	0.0132202	0.0257579	7.47805
dea31	05	5	12	05512	Bottrop, Kreisfreie Stadt	Bottrop ........................................................	2517.39	797.453	1710.41	0.0214459	0.0139657	0.0283735	25.0213
dea32	05	5	13	05513	Gelsenkirchen, Kreisfreie Stadt	Gelsenkirchen ..............................................	5250.64	1657.26	3576.63	0.0201441	0.0127699	0.0273284	50.0347
dea33	05	5	15	05515	Münster, Kreisfreie Stadt	Münster .....................................................	5491.52	1769.98	3675.27	0.0174712	0.0117344	0.0224811	18.1071
dea34	05	5	54	05554	Borken, Kreis	Borken ........................................................	6560.89	2245.14	4266.77	0.0176998	0.0121231	0.0230038	4.61716
dea35	05	5	58	05558	Coesfeld, Kreis	Coesfeld .....................................................	4281.15	1423.25	2835.62	0.019466	0.0131098	0.0254624	3.84978
dea36	05	5	62	05562	Recklinghausen, Kreis	Recklinghausen ............................................	13440.9	4425.07	8914.82	0.0218459	0.0147493	0.0282793	17.655
dea37	05	5	66	05566	Steinfurt, Kreis	Steinfurt .......................................................	8468.2	2844.97	5567.7	0.0189185	0.0127787	0.0247474	4.71566
dea38	05	5	70	05570	Warendorf, Kreis	Warendorf ....................................................	5725.11	1909.8	3767.29	0.02061	0.0139099	0.0268163	4.33914
dea4	05	7		057	Detmold, Regierungsbezirk	Reg.-Bez. Detmold .......................................	42628.5	14186.1	28076.7	0.0207407	0.0139926	0.0269585	6.53281
dea41	05	7	11	05711	Bielefeld, Kreisfreie Stadt	Bielefeld .......................................................	6858.29	2234.7	4563.82	0.020547	0.0138734	0.026425	26.4983
dea42	05	7	54	05754	Gütersloh, Kreis	Gütersloh ...................................................	6954.97	2349.86	4548.84	0.0191027	0.0129224	0.0249609	7.17592
dea43	05	7	58	05758	Herford, Kreis	Herford .........................................................	5689.53	1857.53	3788.88	0.0226871	0.0151069	0.0296414	12.6319
dea44	05	7	62	05762	Höxter, Kreis	Höxter ........................................................	3115.12	1049.94	2038.04	0.0221453	0.0149865	0.0288642	2.59286
dea45	05	7	66	05766	Lippe, Kreis	Lippe ...........................................................	7898.9	2637.51	5187.74	0.0226725	0.0154272	0.0292389	6.33828
dea46	05	7	70	05770	Minden-Lübbecke, Kreis	Minden-Lübbecke ........................................	6897.45	2301.99	4530.06	0.022199	0.0150157	0.0287796	5.98524
dea47	05	7	74	05774	Paderborn, Kreis	Paderborn ....................................................	5214.27	1754.62	3419.32	0.0169907	0.0114217	0.0223094	4.18212
dea5	05	9		059	Arnsberg, Regierungsbezirk	Reg.-Bez. Arnsberg .......................................	75368.5	24929.9	49933.7	0.021038	0.0141529	0.0274207	9.40647
dea51	05	9	11	05911	Bochum, Kreisfreie Stadt	Bochum .......................................................	7956.64	2521.51	5398.06	0.0218212	0.0141898	0.0288776	54.6247
dea52	05	9	13	05913	Dortmund, Kreisfreie Stadt	Dortmund .....................................................	11606.9	3841.87	7680.29	0.0197729	0.013322	0.0257189	41.3482
dea53	05	9	14	05914	Hagen, Kreisfreie Stadt	Hagen ..........................................................	4191.41	1347.08	2821.54	0.0221986	0.0146155	0.0291946	26.1228
dea54	05	9	15	05915	Hamm, Kreisfreie Stadt	Hamm ..........................................................	3596.46	1190.23	2377.89	0.0200795	0.0135216	0.0261057	15.8833
dea55	05	9	16	05916	Herne, Kreisfreie Stadt	Herne ...........................................................	3360.01	1045.34	2307.93	0.021487	0.013638	0.0289487	65.3445
dea56	05	9	54	05954	Ennepe-Ruhr-Kreis	Ennepe-Ruhr-Kreis ........................................	7393.34	2461.8	4881.54	0.0227981	0.0156315	0.0292648	18.0484
dea57	05	9	58	05958	Hochsauerlandkreis	Hochsauerlandkreis ......................................	5608.56	1878.47	3687.71	0.0215321	0.0144557	0.0282523	2.86126
dea58	05	9	62	05962	Märkischer Kreis	Märkischer Kreis .........................................	8672.49	2950.91	5650.76	0.0210436	0.0145496	0.026998	8.17342
dea59	05	9	66	05966	Olpe, Kreis	Olpe .............................................................	2596.87	879.165	1697.86	0.0192682	0.0130035	0.025279	3.64657
de5a	05	9	70	05970	Siegen-Wittgenstein, Kreis	Siegen-Wittgenstein ......................................	5668.66	1944.12	3673.27	0.0203755	0.0140514	0.0262654	5.00372
dea5b	05	9	74	05974	Soest, Kreis	Soest ..........................................................	6146.25	2054.48	4051.69	0.0203584	0.0136945	0.0266769	4.626
dea5c	05	9	78	05978	Unna, Kreis	Unna ............................................................	8570.97	2814.95	5705.13	0.0217106	0.014638	0.0281765	15.7784
de7	06			06	Hessen	Land insgesamt ...............................	122348	42268.4	78790.9	0.0195264	0.0136656	0.0248335	5.7942
de71	06	4		064	Darmstadt, Regierungsbezirk	Reg.-Bez. Darmstadt .....................................	74615.2	25949	47838	0.0186598	0.0131637	0.0235949	10.0232
de711	06	4	11	06411	Darmstadt, Kreisfreie Stadt	Darmstadt ....................................................	2683.03	888.24	1770.49	0.0168525	0.0109366	0.0227014	21.9795
de712	06	4	12	06412	Frankfurt am Main, Kreisfreie Stadt	Frankfurt am Main .........................................	11057	3690.8	7264.66	0.0146829	0.00993028	0.0190481	44.5291
de713	06	4	13	06413	Offenbach am Main, Kreisfreie Stadt	Offenbach am Main .......................................	1974.27	670.355	1286.64	0.0153349	0.0105238	0.0197808	43.99
de714	06	4	14	06414	Wiesbaden, Landeshauptstadt, Kreisfreie Stadt	Wiesbaden ...................................................	5468.04	1831.43	3579.38	0.019645	0.0137761	0.0246176	26.8212
de715	06	4	31	06431	Bergstraße, Landkreis	Bergstrasse ..................................................	5514.44	1923.44	3540.36	0.020447	0.0144274	0.0259603	7.66458
de716	06	4	32	06432	Darmstadt-Dieburg, Landkreis	Darmstadt-Dieburg ........................................	5497.1	1988.05	3445.1	0.0184839	0.0134522	0.0230268	8.34614
de717	06	4	33	06433	Groß-Gerau, Landkreis	Groß-Gerau .................................................	4844.42	1739.94	3043.52	0.0176465	0.0126702	0.0221829	10.6934
de718	06	4	34	06434	Hochtaunuskreis	Hochtaunuskreis ...........................................	5295.93	1829.22	3401.81	0.0223869	0.0159231	0.0279556	10.991
de719	06	4	35	06435	Main-Kinzig-Kreis	Main-Kinzig-Kreis ..........................................	8258.96	2913.25	5257.13	0.0197135	0.014104	0.0247517	5.91057
de71a	06	4	36	06436	Main-Taunus-Kreis	Main-Taunus-Kreis ........................................	4810.44	1739.3	2992.85	0.0202345	0.0149512	0.0246522	21.6171
de71b	06	4	37	06437	Odenwaldkreis	Odenwaldkreis ..............................................	2155	746.501	1385	0.0222629	0.0155927	0.0283098	3.45369
de71c	06	4	38	06438	Offenbach, Landkreis	Offenbach .....................................................	7008.31	2491.81	4423.07	0.0197923	0.0142865	0.0246171	19.673
de71d	06	4	39	06439	Rheingau-Taunus-Kreis	Rheingau-Taunus-Kreis ..................................	3987.12	1414.37	2522.69	0.0213036	0.0153799	0.0265002	4.91382
de71e	06	4	40	06440	Wetteraukreis	Wetteraukreis ...............................................	6061.12	2082.25	3925.31	0.0197779	0.0137645	0.0252945	5.50681
de72	06	5		065	Gießen, Regierungsbezirk	Reg.-Bez. Gießen ........................................	20876.3	7180.05	13479.7	0.0199342	0.0138825	0.0254305	3.87994
de721	06	5	31	06531	Gießen, Landkreis	Gießen .......................................................	4896.58	1702.48	3138.14	0.0182113	0.0128844	0.0229495	5.72994
de722	06	5	32	06532	Lahn-Dill-Kreis	Lahn-Dill-Kreis ..............................................	5341.99	1816.1	3476.2	0.02105	0.0145184	0.0270128	5.00984
de723	06	5	33	06533	Limburg-Weilburg, Landkreis	Limburg-Weilburg ..........................................	3448.29	1185.81	2231.78	0.0200385	0.0138576	0.0257974	4.6697
de724	06	5	34	06534	Marburg-Biedenkopf, Landkreis	Marburg-Biedenkopf .......................................	4628.69	1585.6	2997.82	0.0187664	0.0130594	0.0239377	3.66667
de725	06	5	35	06535	Vogelsbergkreis	Vogelsbergkreis ............................................	2560.79	890.058	1635.75	0.0241862	0.0167961	0.0309298	1.75528
de73	06	6		066	Kassel, Regierungsbezirk	Reg.-Bez. Kassel ..........................................	26856.9	9139.39	17473.2	0.022017	0.0151167	0.0284009	3.23934
de731	06	6	11	06611	Kassel, Kreisfreie Stadt	Kassel .........................................................	3894.72	1237.21	2634.73	0.0193205	0.0124962	0.0256851	36.4674
de732	06	6	31	06631	Fulda, Landkreis	Fulda ...........................................................	4703.33	1596.54	3056	0.0211306	0.0144363	0.0272877	3.4072
de733	06	6	32	06632	Hersfeld-Rotenburg, Landkreis	Hersfeld-Rotenburg ........................................	2804.18	988.393	1777.7	0.0232079	0.0163309	0.029478	2.55448
de734	06	6	33	06633	Kassel, Landkreis	Kassel .........................................................	5482.19	1908.71	3524.78	0.0231675	0.0164371	0.0292486	4.23875
de735	06	6	34	06634	Schwalm-Eder-Kreis	Schwalm-Eder-Kreis ......................................	3972.76	1355.05	2588.49	0.0220437	0.0150258	0.0287479	2.58137
de736	06	6	35	06635	Waldeck-Frankenberg, Landkreis	Waldeck-Frankenberg ....................................	3516.34	1201.05	2281.96	0.0224037	0.0153591	0.0289755	1.90206
de737	06	6	36	06636	Werra-Meißner-Kreis	Werra-Meißner-Kreis ....................................	2483.36	852.447	1609.55	0.0245836	0.0170609	0.0315277	2.42319
deb	07			07	Rheinland-Pfalz	Land insgesamt ...............................	84536.2	28933.6	54794.6	0.0206951	0.0143408	0.0265058	4.25703
deb1	07	1		071	Koblenz, Stat. Region	Reg.-Bez. Koblenz ........................................	32334.3	11071.9	20958.5	0.0216155	0.014993	0.0276711	4.00428
deb11	07	1	11	07111	Koblenz, Kreisfreie Stadt	Koblenz .......................................................	2527.49	806.754	1704.59	0.0221663	0.0145027	0.0291902	24.0142
deb12	07	1	31	07131	Ahrweiler, Landkreis	Ahrweiler ......................................................	3133.06	1084.02	2011.39	0.0241512	0.0170029	0.0304886	3.98092
deb13	07	1	32	07132	Altenkirchen (Westerwald), Landkreis	Altenkirchen (Westerwald) .............................	2715.55	922.092	1772.82	0.021099	0.0144395	0.0273389	4.22733
deb14	07	1	33	07133	Bad Kreuznach, Landkreis	Bad Kreuznach .............................................	3448.79	1188.49	2226.76	0.0218168	0.0153979	0.0275265	3.99217
deb15	07	1	34	07134	Birkenfeld, Landkreis	Birkenfeld .....................................................	1886.88	647.958	1222.1	0.0233756	0.0161904	0.0300278	2.42895
deb16	07	1	35	07135	Cochem-Zell, Landkreis	Cochem-Zell .................................................	1457.45	490.654	956.368	0.0236649	0.0159092	0.0311055	2.10483
deb17	07	1	37	07137	Mayen-Koblenz, Landkreis	Mayen-Koblenz ............................................	4407.41	1521.05	2845.74	0.0205705	0.014384	0.0262249	5.38981
deb18	07	1	38	07138	Neuwied, Landkreis	Neuwied .......................................................	3889.89	1333.78	2519.4	0.02138	0.0149046	0.0272506	6.20338
deb19	07	1	40	07140	Rhein-Hunsrück-Kreis	Rhein-Hunsrück-Kreis ..................................	2231.52	765.882	1441.89	0.0216785	0.0149569	0.0278728	2.25165
deb1a	07	1	41	07141	Rhein-Lahn-Kreis	Rhein-Lahn-Kreis ...........................................	2624.82	935.343	1659.49	0.0214607	0.0154538	0.0268599	3.35551
deb1b	07	1	43	07143	Westerwaldkreis	Westerwaldkreis ...........................................	4011.44	1375.89	2597.93	0.0198983	0.013729	0.025626	4.0559
deb2	07	2		072	Trier, Stat. Region	Reg.-Bez. Trier .............................................	10810.9	3629.37	7091.07	0.0203592	0.0137349	0.0265819	2.19473
deb21	07	2	11	07211	Trier, Kreisfreie Stadt	Trier ............................................................	2008.57	613.889	1387.84	0.0181548	0.0112756	0.0246982	17.1585
deb22	07	2	31	07231	Bernkastel-Wittlich, Landkreis	Bernkastel-Wittlich .......................................	2489.66	856.926	1606.98	0.0221772	0.0152684	0.0286255	2.13167
deb23	07	2	32	07232	Eifelkreis Bitburg-Prüm	Bitburg-Prüm...............................................	1974.04	663.688	1294.43	0.0200286	0.0133873	0.026425	1.21334
deb24	07	2	33	07233	Vulkaneifel, Landkreis	Vulkaneifel ..................................................	1398.38	503.053	877.092	0.0230744	0.0165331	0.0290659	1.53392
deb25	07	2	35	07235	Trier-Saarburg, Landkreis	Trier-Saarburg ..............................................	2940.22	991.815	1924.73	0.0197403	0.0134624	0.0255704	2.66749
deb3	07	3		073	Rheinhessen-Pfalz, Stat. Region	Reg.-Bez. Rheinhessen-Pfalz ........................	41391	14232.3	26745.1	0.0201127	0.0140239	0.0256402	6.04156
deb31	07	3	11	07311	Frankenthal (Pfalz), Kreisfreie Stadt	Frankenthal (Pfalz) ........................................	1126.88	370.058	746.237	0.0232055	0.0157545	0.0297638	25.681
deb32	07	3	12	07312	Kaiserslautern, Kreisfreie Stadt	Kaiserslautern ..............................................	1937.72	643.562	1275.91	0.0194073	0.012781	0.0257801	13.8706
deb33	07	3	13	07313	Landau in der Pfalz, Kreisfreie Stadt	Landau in der Pfalz .......................................	873.688	278.402	591.829	0.0187177	0.0126099	0.0240591	10.534
deb34	07	3	14	07314	Ludwigshafen am Rhein, Kreisfreie Stadt	Ludwigshafen am Rhein .................................	3150.25	1065.1	2056.07	0.0184159	0.0124109	0.0241207	40.6851
deb35	07	3	15	07315	Mainz, Kreisfreie Stadt	Mainz ..........................................................	3740.74	1257.02	2443.57	0.0172291	0.0119037	0.0219117	38.2763
deb36	07	3	16	07316	Neustadt an der Weinstraße, Kreisfreie Stadt	Neustadt an der Weinstrasse .........................	1321.06	443.739	861.865	0.0248563	0.0170965	0.0316944	11.2824
deb37	07	3	17	07317	Pirmasens, Kreisfreie Stadt	Pirmasens ....................................................	1063.53	339.377	717.468	0.0263231	0.0171576	0.0347897	17.3327
deb38	07	3	18	07318	Speyer, Kreisfreie Stadt	Speyer .........................................................	1112.95	351.988	756.229	0.0220921	0.0144476	0.029069	26.0584
deb39	07	3	19	07319	Worms, Kreisfreie Stadt	Worms .........................................................	1644.52	539.169	1092.05	0.019735	0.0131248	0.0258472	15.1248
deb3a	07	3	20	07320	Zweibrücken, Kreisfreie Stadt	Zweibrücken ................................................	779.863	262.876	509.163	0.022797	0.0155053	0.0295081	11.04
deb3b	07	3	31	07331	Alzey-Worms, Landkreis	Alzey-Worms ...............................................	2301.22	803.779	1476.06	0.0178053	0.0124832	0.0227594	3.91318
deb3c	07	3	32	07332	Bad Dürkheim, Landkreis	Bad Dürkheim .............................................	2964.69	1043.49	1889.47	0.0223481	0.0160938	0.0278593	4.98569
deb3d	07	3	33	07333	Donnersbergkreis	Donnersbergkreis ..........................................	1503.31	518.423	970.855	0.0200171	0.0139384	0.0256115	2.32923
deb3e	07	3	34	07334	Germersheim, Landkreis	Germersheim ...............................................	2309.38	808.743	1482.11	0.0178918	0.0125622	0.0229088	4.98442
deb3f	07	3	35	07335	Kaiserslautern, Landkreis	Kaiserslautern ..............................................	2151.56	735.649	1394.57	0.0202869	0.0141105	0.0258627	3.36182
deb3g	07	3	36	07336	Kusel, Landkreis	Kusel ...........................................................	1578.74	553.35	1007.83	0.0223852	0.0157865	0.0284103	2.75229
deb3h	07	3	37	07337	Südliche Weinstraße, Landkreis	Südliche Weinstrasse ..................................	2322.78	819.969	1480.93	0.0210481	0.0150616	0.0264854	3.62975
deb3i	07	3	38	07338	Rhein-Pfalz-Kreis	Rhein-Pfalz-Kreis....................................	3318.54	1187.99	2087.63	0.0215209	0.0156252	0.026706	10.8808
deb3j	07	3	39	07339	Mainz-Bingen, Landkreis	Mainz-Bingen ................................................	3909.52	1393.27	2472.46	0.0185383	0.0133949	0.0231343	6.45817
deb3k	07	3	40	07340	Südwestpfalz, Landkreis	Südwestpfalz...............................................	2280.02	816.389	1432.76	0.0239716	0.0174011	0.0297272	2.39116
de 11	08	1		081	Stuttgart, Regierungsbezirk	Reg.-Bez. Stuttgart ........................................	79716.8	27759.8	51032.7	0.0192394	0.0134294	0.0245784	2.23461
de 111	08	1	11	08111	Stuttgart, Landeshauptstadt, Stadtkreis	Stuttgart .........................................................	11480	3864.47	7488.76	0.0180836	0.0121854	0.0235725	1.08744
de 21	09	1		091	Oberbayern, Regierungsbezirk	Reg.-Bez. Oberbayern ...................................	85477.2	29983.8	54492.9	0.0182403	0.0129309	0.0230182	412.236
de 211	09	1	61	09161	Ingolstadt	Ingolstadt ....................................................	2435.47	825.902	1584.4	0.0177796	0.011926	0.0233933	3.94242
de 212	09	1	62	09162	München, Landeshauptstadt	München ....................................................	24376	8364.85	15739.1	0.0165653	0.0116614	0.0208686	38.0115
de 213	09	1	63	09163	Rosenheim	Rosenheim ...................................................	1188.83	390.867	790.327	0.0187737	0.0124794	0.0246954	1.85077
de1	08			08	Baden-Württemberg, Land	Land insgesamt ...............................	214842	74311.2	138171	0.0194084	0.013507	0.024816	312.83
de112	08	1	15	08115	Böblingen, Landkreis	Böblingen ...................................................	7401.61	2673.81	4621.62	0.018899	0.0137126	0.0235016	8.62579
de113	08	1	16	08116	Esslingen, Landkreis	Esslingen .....................................................	10483.2	3732.33	6610.7	0.0196367	0.0139901	0.0247521	104.948
de114	08	1	17	08117	Göppingen, Landkreis	Göppingen ..................................................	5373.46	1890.2	3412.79	0.0208878	0.0147565	0.026423	4.88536
de115	08	1	18	08118	Ludwigsburg, Landkreis	Ludwigsburg .................................................	10213.8	3591.87	6505.02	0.0187759	0.0133052	0.023739	13.1492
de116	08	1	19	08119	Rems-Murr-Kreis, Landkreis	Rems-Murr-Kreis ..........................................	8633.08	3028.03	5506.07	0.0202579	0.0143603	0.0255743	5.81716
de117	08	1	21	08121	Heilbronn, Stadtkreis	Heilbronn ......................................................	2426.93	799.995	1608.51	0.0192675	0.012593	0.0257638	1.86096
de118	08	1	25	08125	Heilbronn, Landkreis	Heilbronn ......................................................	6065.25	2155.88	3839.61	0.0176794	0.0125064	0.0224951	9.67128
de119	08	1	26	08126	Hohenlohekreis, Landkreis	Hohenlohekreis .............................................	2099.94	724.201	1352.47	0.0187477	0.0128064	0.0243864	1.38941
de11a	08	1	27	08127	Schwäbisch Hall, Landkreis	Schwäbisch Hall ..........................................	3566.03	1202.51	2331.32	0.018207	0.0122313	0.0238994	0.51547
de11b	08	1	28	08128	Main-Tauber-Kreis, Landkreis	Main-Tauber-Kreis .........................................	2862.41	977.609	1858.67	0.0216323	0.0148296	0.0279928	20.4181
de11c	08	1	35	08135	Heidenheim, Landkreis	Heidenheim ..................................................	2892.82	986.78	1874.84	0.0218372	0.0149304	0.028244	16.681
de11d	08	1	36	08136	Ostalbkreis, Landkreis	Ostalbkreis ...................................................	6218.32	2132.1	4022.3	0.0198034	0.0136254	0.0255348	5.72969
de12	08	2		082	Karlsruhe, Regierungsbezirk	Reg.-Bez. Karlsruhe ......................................	54860.4	18741.5	35582.2	0.0195572	0.0134384	0.0252265	74.2934
de121	08	2	11	08211	Baden-Baden, Stadtkreis	Baden-Baden ................................................	1474.56	488.714	970.614	0.0267503	0.0184825	0.0338417	13.5417
de122	08	2	12	08212	Karlsruhe, Stadtkreis	Karlsruhe ......................................................	5792.97	1904.83	3836.63	0.0185024	0.0118734	0.0251314	39.9598
de123	08	2	15	08215	Karlsruhe, Landkreis	Karlsruhe ......................................................	8765.96	3058.42	5617.01	0.0197328	0.0138178	0.0252005	7.78546
de124	08	2	16	08216	Rastatt, Landkreis	Rastatt ..........................................................	4731.7	1628.39	3062.28	0.0204819	0.0141849	0.0263487	4.45735
de125	08	2	21	08221	Heidelberg, Stadtkreis	Heidelberg ....................................................	2643.79	854.295	1764.63	0.0164871	0.0110786	0.0211985	26.9582
de126	08	2	22	08222	Mannheim, Stadtkreis	Mannheim ....................................................	5570.36	1854.35	3667.03	0.0180055	0.0120199	0.0236435	6.98661
de127	08	2	25	08225	Neckar-Odenwald-Kreis, Landkreis	Neckar-Odenwald-Kreis .................................	2900.22	1004.86	1868.41	0.0202057	0.0139453	0.0261396	5.05618
de128	08	2	26	08226	Rhein-Neckar-Kreis, Landkreis	Rhein-Neckar-Kreis .......................................	10927.9	3840	6971.08	0.019955	0.0142583	0.0250481	12.5551
de129	08	2	31	08231	Pforzheim, Stadtkreis	Pforzheim .....................................................	2564.43	820.196	1723.98	0.0204269	0.0132935	0.0270035	0.274376
de12a	08	2	35	08235	Calw, Landkreis	Calw ............................................................	3133.05	1098.99	1995.31	0.0197797	0.0138214	0.0252946	20.4721
de12b	08	2	36	08236	Enzkreis, Landkreis	Enzkreis .......................................................	4033.84	1402.82	2588.27	0.0202803	0.0142066	0.0258411	2.92666
de12c	08	2	37	08237	Freudenstadt, Landkreis	Freudenstadt ................................................	2321.69	785.658	1516.99	0.0196862	0.0133393	0.0256956	3.41531
de13	08	3		083	Freiburg, Regierungsbezirk	Reg.-Bez. Freiburg ........................................	44950.5	15522.4	28925.2	0.0198503	0.0138985	0.0252043	24.2931
de131	08	3	11	08311	Freiburg im Breisgau, Stadtkreis	Freiburg im Breisgau .....................................	3803.7	1224.38	2546.38	0.0165205	0.011148	0.0211472	4.9436
de132	08	3	15	08315	Breisgau-Hochschwarzwald, Landkreis	Breisgau-Hochschwarzwald ............................	5419.38	1934.29	3407.79	0.0206221	0.0149204	0.0255928	5.28549
de133	08	3	16	08316	Emmendingen, Landkreis	Emmendingen ...............................................	3196.92	1110.58	2053.48	0.0193304	0.0135814	0.0245599	4.35322
de134	08	3	17	08317	Ortenaukreis, Landkreis	Ortenaukreis .................................................	8687.68	2975.64	5622.63	0.0202284	0.0138905	0.0261204	10.6209
de135	08	3	25	08325	Rottweil, Landkreis	Rottweil ........................................................	2814.91	979.329	1808.33	0.0201851	0.0140371	0.0259489	3.48937
de136	08	3	26	08326	Schwarzwald-Baar-Kreis, Landkreis	Schwarzwald-Baar-Kreis ................................	4649.39	1604.37	2991.32	0.0218918	0.0152012	0.0279984	4.11051
de137	08	3	27	08327	Tuttlingen, Landkreis	Tuttlingen .....................................................	2675.18	944.851	1693.17	0.0190877	0.0134113	0.0242923	0.302198
de138	08	3	35	08335	Konstanz, Landkreis	Konstanz.......................................................	5775.03	1988.96	3723.38	0.0202402	0.0143044	0.025454	5.61855
de139	08	3	36	08336	Lörrach, Landkreis	Lörrach .......................................................	4468.08	1546.11	2874.76	0.0195421	0.0138069	0.0246426	8.60702
de13a	08	3	37	08337	Waldshut, Landkreis	Waldshut ......................................................	3460.22	1213.87	2203.97	0.0202804	0.0143506	0.025618	3.77103
de14	08	4		084	Tübingen, Regierungsbezirk	Reg.-Bez. Tübingen .....................................	35314.2	12287.5	22631.4	0.0190218	0.0133106	0.0242467	297.559
de141	08	4	15	08415	Reutlingen, Landkreis	Reutlingen ....................................................	5709.91	1981.69	3662.72	0.0199126	0.0139328	0.0253447	4.20294
de142	08	4	16	08416	Tübingen, Landkreis	Tübingen .....................................................	3725.3	1266.87	2421.34	0.0163871	0.0114344	0.0207776	2.64294
de143	08	4	17	08417	Zollernalbkreis, Landkreis	Zollernalbkreis ...............................................	4114.35	1394.46	2679.26	0.0217765	0.0148651	0.0281651	6.18895
de144	08	4	21	08421	Ulm, Stadtkreis	Ulm ..............................................................	2263.32	756.805	1484.28	0.0179161	0.012078	0.0233124	1.38676
de145	08	4	25	08425	Alb-Donau-Kreis, Landkreis	Alb-Donau-Kreis.............................................	3620.94	1269.96	2307.81	0.0184698	0.0128225	0.0237904	3.00685
de146	08	4	26	08426	Biberach, Landkreis	Biberach .......................................................	3489.04	1222.74	2229.82	0.0174677	0.0121504	0.0224989	0.0494605
de147	08	4	35	08435	Bodenseekreis, Landkreis	Bodenseekreis ..............................................	4543.51	1653.61	2824.78	0.0210127	0.0155205	0.0257541	0.259196
de148	08	4	36	08436	Ravensburg, Landkreis	Ravensburg ...................................................	5308.55	1856.03	3396.78	0.0186734	0.0130912	0.0238357	39.8092
de149	08	4	37	08437	Sigmaringen, Landkreis	Sigmaringen ..................................................	2539.31	885.378	1624.56	0.0194029	0.0134865	0.0249074	8.17262
de2	09			09	Bayern	Land insgesamt ...............................	250564	86183.9	161975	0.019161	0.0132922	0.0245679	6731.96
de214	09	1	71	09171	Altötting, Landkreis	Altötting ......................................................	2336.16	777.997	1539.71	0.0210067	0.0141603	0.0273639	4.10363
de215	09	1	72	09172	Berchtesgadener Land, Landkreis	Berchtesgadener Land ...................................	2428.49	823.175	1580.58	0.0229705	0.0158282	0.0294254	2.89165
de216	09	1	73	09173	Bad Tölz-Wolfratshausen, Landkreis	Bad Tölz-Wolfratshausen .............................	2590.85	912.862	1643.95	0.020364	0.014552	0.0254892	2.33269
de217	09	1	74	09174	Dachau, Landkreis	Dachau ........................................................	2623.46	922.374	1674.57	0.0170483	0.0119602	0.0218145	4.52977
de218	09	1	75	09175	Ebersberg, Landkreis	Ebersberg .....................................................	2506.68	906.319	1565.17	0.017635	0.0127701	0.021992	4.56258
de219	09	1	76	09176	Eichstätt, Landkreis	Eichstätt .....................................................	2154.4	778.119	1348.66	0.0162791	0.0115576	0.0207435	1.77486
de21a	09	1	77	09177	Erding, Landkreis	Erding ..........................................................	2112.9	752.082	1336.51	0.0153487	0.0108421	0.0195703	2.42653
de21b	09	1	78	09178	Freising, Landkreis	Freising ........................................................	2542.82	913.575	1600.17	0.0141965	0.00999611	0.0182412	3.17912
de21c	09	1	79	09179	Fürstenfeldbruck, Landkreis	Fürstenfeldbruck ..........................................	4376.08	1576.02	2741.86	0.019953	0.0146353	0.0245612	10.0646
de21d	09	1	80	09180	Garmisch-Partenkirchen, Landkreis	Garmisch-Partenkirchen ................................	2154.93	739.182	1393.33	0.0243586	0.0172027	0.030624	2.12894
de21e	09	1	81	09181	Landsberg am Lech, Landkreis	Landsberg a. Lech .........................................	2188.61	786.613	1374.12	0.0182276	0.0130934	0.0229043	2.7209
de21f	09	1	82	09182	Miesbach, Landkreis	Miesbach .....................................................	2143.46	747.811	1373.7	0.0214935	0.0153021	0.0270116	2.47449
de21g	09	1	83	09183	Mühldorf a.Inn, Landkreis	Mühldorf a. Inn ............................................	2072.64	718.794	1336.01	0.0179838	0.0123165	0.0234842	2.57365
de21h	09	1	84	09184	München, Landkreis	München ....................................................	6822.16	2484.48	4232.85	0.019555	0.0143114	0.0241504	10.2703
de21i	09	1	85	09185	Neuburg-Schrobenhausen, Landkreis	Neuburg-Schrobenhausen ..............................	1676.16	582.521	1081.71	0.0173372	0.0119666	0.0225352	2.26594
de21j	09	1	86	09186	Pfaffenhofen a.d.Ilm, Landkreis	Pfaffenhofen a.d. Ilm ......................................	2107.14	763.603	1316.46	0.0165719	0.0118133	0.0210594	2.76872
de21k	09	1	87	09187	Rosenheim, Landkreis	Rosenheim ...................................................	5089.69	1798.86	3236.52	0.019502	0.0139173	0.0245694	3.53586
de21l	09	1	88	09188	Starnberg, Landkreis	Starnberg .....................................................	3004.15	1088.56	1867.61	0.0220744	0.0164883	0.0266527	6.15958
de21m	09	1	89	09189	Traunstein, Landkreis	Traunstein ....................................................	3815.88	1341.16	2428.19	0.0215478	0.0153163	0.027123	2.48793
de21n	09	1	90	09190	Weilheim-Schongau, Landkreis	Weilheim-Schongau ......................................	2730.18	988.118	1707.36	0.0201716	0.0146777	0.0250983	2.8254
de22	09	2		092	Niederbayern, Regierungsbezirk	Reg.-Bez. Niederbayern ..................................	23063.8	7853.3	15049.5	0.018622	0.0126501	0.0243631	2.23356
de221	09	2	61	09261	Landshut	Landshut ......................................................	1455.78	470.011	975.995	0.0201063	0.013276	0.0263775	22.1142
de222	09	2	62	09262	Passau	Passau ........................................................	1079.08	337.345	739.423	0.020566	0.0133106	0.0272598	15.5129
de223	09	2	63	09263	Straubing	Straubing ......................................................	950.931	304.398	642.865	0.0198964	0.0126217	0.0271515	14.0691
de224	09	2	71	09271	Deggendorf, Landkreis	Deggendorf ...................................................	2179.59	735.278	1432.66	0.0182658	0.0123479	0.0239659	2.53096
de225	09	2	72	09272	Freyung-Grafenau, Landkreis	Freyung-Grafenau ..........................................	1517.4	515.209	992.935	0.0193657	0.0131757	0.0252964	1.54228
de226	09	2	73	09273	Kelheim, Landkreis	Kelheim ........................................................	2069.48	721.365	1330.04	0.0169272	0.0116093	0.0221228	1.94289
de227	09	2	74	09274	Landshut, Landkreis	Landshut ......................................................	2624.04	940.221	1655.53	0.0165348	0.011677	0.0211761	1.94724
de228	09	2	75	09275	Passau, Landkreis	Passau ........................................................	3804.29	1296.04	2483.07	0.0198096	0.0135752	0.0257121	2.48627
de229	09	2	76	09276	Regen, Landkreis	Regen ..........................................................	1539.5	510.829	1022.86	0.0198247	0.0131844	0.0262872	1.57932
de22a	09	2	77	09277	Rottal-Inn, Landkreis	Rottal-Inn ......................................................	2435.5	835.881	1577.02	0.020185	0.0138515	0.0261473	1.90094
de22b	09	2	78	09278	Straubing-Bogen, Landkreis	Straubing-Bogen ...........................................	1757.16	598.919	1149.14	0.0174583	0.01183	0.0229726	1.46233
de22c	09	2	79	09279	Dingolfing-Landau, Landkreis	Dingolfing-Landau ..........................................	1651.06	587.805	1048	0.0171598	0.0118868	0.0224089	1.88138
de23	09	3		093	Oberpfalz, Regierungsbezirk	Reg.-Bez. Oberpfalz ......................................	20920.6	7036.67	13738	0.0188598	0.0127254	0.0246949	2.15894
de231	09	3	61	09361	Amberg	Amberg ........................................................	978.245	302.099	673.949	0.0233082	0.0146132	0.0316453	19.5142
de232	09	3	62	09362	Regensburg	Regensburg ..................................................	2586.1	819.259	1750.08	0.0169458	0.0110375	0.0223267	31.9864
de233	09	3	63	09363	Weiden i.d.OPf.	Weiden i. d. Opf. ...........................................	964.391	304.409	656.391	0.0226809	0.0148188	0.0298658	13.6657
de234	09	3	71	09371	Amberg-Sulzbach, Landkreis	Amberg-Sulzbach ..........................................	2071.7	713.742	1339.53	0.0200923	0.0138148	0.0260387	1.64961
de235	09	3	72	09372	Cham, Landkreis	Cham ...........................................................	2486.79	845.263	1627.39	0.019446	0.0131563	0.0255742	1.62873
de236	09	3	73	09373	Neumarkt i.d.OPf., Landkreis	Neumarkt i. d. Opf. ........................................	2351.85	805.548	1525.79	0.0176088	0.0119342	0.0230964	1.74993
de237	09	3	74	09374	Neustadt a.d.Waldnaab, Landkreis	Neustadt a. d. Waldnaab ................................	1802.93	615.172	1175.75	0.0191085	0.0131047	0.0248002	1.26281
de238	09	3	75	09375	Regensburg, Landkreis	Regensburg ..................................................	3282.76	1165.85	2085.61	0.0169589	0.012009	0.0216145	2.35886
de239	09	3	76	09376	Schwandorf, Landkreis	Schwandorf ...................................................	2826.32	942.578	1865.73	0.019202	0.0127437	0.0254794	1.93801
de23a	09	3	77	09377	Tirschenreuth, Landkreis	Tirschenreuth ................................................	1569.52	522.755	1037.74	0.0216474	0.0144723	0.0285226	1.44756
de24	09	4		094	Oberfranken, Regierungsbezirk	Reg.-Bez. Oberfranken ..................................	22865.7	7551.33	15168.1	0.0214202	0.0143626	0.0279999	3.16211
de241	09	4	61	09461	Bamberg	Bamberg ......................................................	1516.09	468.92	1041.49	0.0195393	0.0125165	0.0259543	27.7571
de242	09	4	62	09462	Bayreuth	Bayreuth ......................................................	1578.76	492.9	1080.47	0.0211468	0.0135156	0.0282935	23.6023
de243	09	4	63	09463	Coburg	Coburg .........................................................	998.846	317.84	674.855	0.024215	0.0157643	0.0320034	20.6843
de244	09	4	64	09464	Hof	Hof ...............................................................	1073.59	323.743	749.683	0.0233745	0.0146503	0.031457	18.5038
de245	09	4	71	09471	Bamberg, Landkreis	Bamberg ......................................................	2516.19	875.159	1620.77	0.0171069	0.0118706	0.0220931	2.15466
de246	09	4	72	09472	Bayreuth, Landkreis	Bayreuth ......................................................	2168.99	728.017	1426.92	0.0209249	0.0141886	0.0272595	1.703
de247	09	4	73	09473	Coburg, Landkreis	Coburg .........................................................	1912.05	650.855	1241.86	0.0220014	0.0151672	0.0282279	3.23847
de248	09	4	74	09474	Forchheim, Landkreis	Forchheim ....................................................	2134.36	750.162	1363.29	0.018384	0.0130004	0.0233456	3.32025
de249	09	4	75	09475	Hof, Landkreis	Hof ...............................................................	2442.21	809.98	1612.35	0.0256235	0.0173644	0.0331315	2.7363
de24a	09	4	76	09476	Kronach, Landkreis	Kronach .......................................................	1568.87	518.418	1040.29	0.0233688	0.0156225	0.0306409	2.40812
de24b	09	4	77	09477	Kulmbach, Landkreis	Kulmbach .....................................................	1652.58	533.919	1110.3	0.0230021	0.0151059	0.0304191	2.51023
de24c	09	4	78	09478	Lichtenfels, Landkreis	Lichtenfels ....................................................	1422.62	480.956	933.378	0.0212846	0.0145625	0.0276058	2.73612
de24d	09	4	79	09479	Wunsiedel i.Fichtelgebirge, Landkreis	Wunsiedel i. Fichtelgebirge ............................	1880.58	600.46	1272.4	0.0256987	0.0168111	0.0339668	3.10137
de25	09	5		095	Mittelfranken, Regierungsbezirk	Reg.-Bez. Mittelfranken .................................	34265.2	11612.9	22351.9	0.0193545	0.0133012	0.0249093	4.73035
de251	09	5	61	09561	Ansbach	Ansbach .......................................................	881.754	283.34	592.867	0.0210709	0.0141331	0.027197	8.82549
de252	09	5	62	09562	Erlangen	Erlangen .......................................................	2007.75	673.727	1309.56	0.0179324	0.0120601	0.0233441	26.0882
de253	09	5	63	09563	Fürth	Fürth ..........................................................	2141.07	700.182	1428.52	0.0167601	0.0111845	0.0219283	33.7975
de254	09	5	64	09564	Nürnberg	Nürnberg .....................................................	10170.1	3311.86	6785.14	0.0196195	0.0131003	0.0255505	54.5458
de255	09	5	65	09565	Schwabach	Schwabach ...................................................	843.553	280.01	557.442	0.0206794	0.0140744	0.0266757	20.6753
de256	09	5	71	09571	Ansbach, Landkreis	Ansbach .......................................................	3487.05	1193.17	2266.93	0.0189566	0.0129061	0.0247754	1.76888
de257	09	5	72	09572	Erlangen-Höchstadt, Landkreis	Erlangen-Höchstadt .....................................	2441.32	900.222	1508.43	0.0179152	0.0132849	0.0220183	4.32429
de258	09	5	73	09573	Fürth, Landkreis	Fürth ..........................................................	2474.03	854.068	1597.78	0.0210759	0.0149668	0.0264871	8.04721
de259	09	5	74	09574	Nürnberger Land, Landkreis	Nürnberger Land ..........................................	3500.54	1230.28	2229.84	0.0205473	0.0146556	0.0258027	4.3783
de25a	09	5	75	09575	Neustadt a.d.Aisch-Bad Windsheim, Landkreis	Neustadt a.d.Aisch-Bad Windsheim ................	1958.26	675.988	1263.53	0.0195116	0.0134309	0.025254	1.54504
de25b	09	5	76	09576	Roth, Landkreis	Roth .............................................................	2397.87	843.332	1534.68	0.0188871	0.0133426	0.0240726	2.67873
de25c	09	5	77	09577	Weißenburg-Gunzenhausen, Landkreis	Weissenburg-Gunzenhausen ..........................	1961.94	666.734	1277.15	0.0207848	0.0141578	0.0270011	2.02099
de26	09	6		096	Unterfranken, Regierungsbezirk	Reg.-Bez. Unterfranken ..................................	27111.3	9402.75	17429.4	0.0205837	0.0144016	0.02624	3.17833
de261	09	6	61	09661	Aschaffenburg	Aschaffenburg ...............................................	1404.55	454.141	942.539	0.0199151	0.0132341	0.0260291	22.4908
de262	09	6	62	09662	Schweinfurt	Schweinfurt ...................................................	1343.66	422.589	911.172	0.0248679	0.0159149	0.0331589	37.6376
de263	09	6	63	09663	Würzburg	Würzburg ....................................................	2699.48	819.671	1872.52	0.0211095	0.0134041	0.0280615	30.816
de264	09	6	71	09671	Aschaffenburg, Landkreis	Aschaffenburg ...............................................	3471.1	1256	2169.03	0.019925	0.0145085	0.0247498	4.96651
de265	09	6	72	09672	Bad Kissingen, Landkreis	Bad Kissingen ..............................................	2465.49	844.73	1593.58	0.0238863	0.0166073	0.0304391	2.16873
de266	09	6	73	09673	Rhön-Grabfeld, Landkreis	Rhön-Grabfeld .............................................	1686.38	586.979	1083.01	0.0211618	0.0147939	0.0270665	1.65053
de267	09	6	74	09674	Haßberge, Landkreis	Haßberge ....................................................	1585.05	552.705	1020.85	0.0187361	0.0130146	0.0242303	1.65768
de268	09	6	75	09675	Kitzingen, Landkreis	Kitzingen ......................................................	1768.06	620.443	1128.71	0.0194487	0.0135495	0.0250168	2.58436
de269	09	6	76	09676	Miltenberg, Landkreis	Miltenberg ....................................................	2536.98	910.238	1596.53	0.0197038	0.0141804	0.024727	3.54535
de26a	09	6	77	09677	Main-Spessart, Landkreis	Main-Spessart ..............................................	2712.9	943.112	1744.18	0.0214688	0.0149812	0.0275055	2.05338
de26b	09	6	78	09678	Schweinfurt, Landkreis	Schweinfurt ...................................................	2336.2	850.839	1450.99	0.0202961	0.0147286	0.025306	2.77659
de26c	09	6	79	09679	Würzburg, Landkreis	Würzburg ....................................................	3101.45	1141.29	1916.27	0.0191644	0.014161	0.0235878	3.20279
de27	09	7		097	Schwaben, Regierungsbezirk	Reg.-Bez. Schwaben .....................................	36859.7	12743.1	23745	0.0195257	0.0135635	0.0250412	3.68906
de271	09	7	61	09761	Augsburg	Augsburg ......................................................	5700.62	1836.12	3824.26	0.0193153	0.0126491	0.025499	38.814
de272	09	7	62	09762	Kaufbeuren	Kaufbeuren ...................................................	1030.34	341.419	677.587	0.0234738	0.0157991	0.0304083	25.7456
de273	09	7	63	09763	Kempten (Allgäu)	Kempten (Allgäu) .........................................	1496.16	515.543	959.953	0.0217127	0.0151004	0.0276118	23.6435
de274	09	7	64	09764	Memmingen	Memmingen ...................................................	935.209	310.317	616.88	0.0213338	0.0142937	0.0278791	13.3392
de275	09	7	71	09771	Aichach-Friedberg, Landkreis	Aichach-Friedberg .........................................	2386.2	860.434	1498.33	0.0178613	0.0129095	0.0223816	3.0583
de276	09	7	72	09772	Augsburg, Landkreis	Augsburg ......................................................	4748.51	1669.46	3026.29	0.0188782	0.0133764	0.0238804	4.43529
de277	09	7	73	09773	Dillingen a.d.Donau, Landkreis	Dillingen a. d. Donau .....................................	1825.32	623.605	1187.92	0.0190096	0.0129553	0.0248074	2.30403
de278	09	7	74	09774	Günzburg, Landkreis	Günzburg ....................................................	2255.17	786.42	1449.54	0.0179342	0.0123698	0.0233153	2.95799
de279	09	7	75	09775	Neu-Ulm, Landkreis	Neu-Ulm .......................................................	3272.96	1139.94	2101.16	0.0187885	0.0131831	0.0239503	6.34492
de27a	09	7	76	09776	Lindau (Bodensee), Landkreis	Lindau (Bodensee) ........................................	1796.91	629.192	1145.18	0.0220023	0.0156185	0.0276719	5.55647
de27b	09	7	77	09777	Ostallgäu, Landkreis	Ostallgäu ....................................................	2755.22	992.674	1725.19	0.0196358	0.0141875	0.0245236	1.97584
de27c	09	7	78	09778	Unterallgäu, Landkreis	Unterallgäu .................................................	2870.14	1005.46	1833.81	0.0199258	0.0138478	0.0256717	2.33422
de27d	09	7	79	09779	Donau-Ries, Landkreis	Donau-Ries ...................................................	2492.82	856.804	1617.74	0.0186734	0.0126333	0.0246325	1.9558
de27e	09	7	80	09780	Oberallgäu, Landkreis	Oberallgäu ..................................................	3294.13	1175.75	2081.15	0.0212029	0.0153538	0.0264156	2.15586
dec	10			10	Saarland	Land insgesamt ...............................	22417.2	7501.3	14750.5	0.022632	0.0154297	0.0292466	8.7189
dec01	10	0	41	10041	Saarbrücken, Regionalverband	Stadtverband Saarbrücken ............................	7204.98	2367.73	4791.94	0.0218526	0.0146154	0.0285736	17.5325
dec02	10	0	42	10042	Merzig-Wadern, Landkreis	Merzig-Wadern .............................................	2202.56	737.727	1450.26	0.0213083	0.0144347	0.027752	3.95674
dec03	10	0	43	10043	Neunkirchen, Landkreis	Neunkirchen .................................................	3046.72	1019.8	2008.18	0.0230452	0.0157098	0.0298432	12.1966
dec04	10	0	44	10044	Saarlouis, Landkreis	Saarlouis ......................................................	4423.26	1477.65	2916.13	0.02266	0.0154647	0.0292634	9.6294
dec05	10	0	45	10045	Saarpfalz-Kreis	Saarpfalz-Kreis .............................................	3502.22	1184.82	2282.99	0.0245544	0.0170761	0.0311688	8.3731
dec06	10	0	46	10046	St. Wendel, Landkreis	Sankt Wendel ...............................................	2037.43	713.561	1301.03	0.0233123	0.0165184	0.0294358	4.27968
de3	11			11	Berlin	Berlin insgesamt ...............................	64187.7	21702	42059.4	0.0176106	0.0121051	0.02271	72.0303
de4	12			12	Brandenburg	Land insgesamt ...............................	57497.7	19548.2	37596.9	0.02289	0.0157715	0.0295467	1.93893
de411	12	0	53	12051	Brandenburg an der Havel, Kreisfreie Stadt	Frankfurt (Oder) .............................................	1433.34	466.871	960.45	0.0247671	0.0166603	0.0321759	6.23953
de412	12	0	60	12052	Cottbus, Kreisfreie Stadt	Barnim .........................................................	3875.51	1365.82	2482.8	0.0212055	0.0150728	0.0269445	23.3986
de413	12	0	64	12053	Frankfurt (Oder), Kreisfreie Stadt	Märkisch-Oderland ......................................	4352.68	1515.14	2799.51	0.0223986	0.0157037	0.0286117	29.4398
de414	12	0	65	12054	Potsdam, Kreisfreie Stadt	Oberhavel .....................................................	4442.05	1536.07	2876.13	0.0210275	0.0147541	0.0268451	23.5953
de415	12	0	67	12060	Barnim, Landkreis	Oder-Spree ...................................................	4402.55	1522.06	2845.94	0.0246423	0.0173591	0.031282	2.97552
de416	12	0	68	12061	Dahme-Spreewald, Landkreis	Ostprignitz-Ruppin .........................................	2352.19	785.948	1554.23	0.0237408	0.0159321	0.0312428	1.03415
de417	12	0	70	12062	Elbe-Elster, Landkreis	Prignitz ........................................................	2064.31	688.463	1363.23	0.0269817	0.0181284	0.03538	1.08671
de418	12	0	73	12063	Havelland, Landkreis	Uckermark ....................................................	3038.33	1024.4	1999.01	0.0254143	0.0174603	0.0328342	1.759
de421	12	0	51	12064	Märkisch-Oderland, Landkreis	Brandenburg an der Havel ..............................	1963.19	655.326	1297.17	0.0272197	0.0183992	0.035532	0.909454
de422	12	0	52	12065	Oberhavel, Landkreis	Cottbus ........................................................	2444.55	809.552	1621.34	0.0243921	0.016454	0.0317798	1.35194
de423	12	0	54	12066	Oberspreewald-Lausitz, Landkreis	Potsdam ......................................................	3432.59	1142.18	2261.48	0.0192746	0.0132535	0.0246053	2.80654
de424	12	0	61	12067	Oder-Spree, Landkreis	Dahme-Spreewald .........................................	3871.61	1357.18	2479.28	0.0228999	0.0161679	0.0291255	1.71557
de425	12	0	62	12068	Ostprignitz-Ruppin, Landkreis	Elbe-Elster ...................................................	2712.58	894.574	1809.67	0.0264286	0.0175986	0.0349318	1.07362
de426	12	0	63	12069	Potsdam-Mittelmark, Landkreis	Havelland ......................................................	3258.08	1131.16	2108.53	0.0201229	0.0141181	0.0257804	1.25697
de427	12	0	66	12070	Prignitz, Landkreis	Oberspreewald-Lausitz ..................................	3002.41	961.689	2038.46	0.027177	0.0177084	0.0362915	1.40394
de428	12	0	69	12071	Spree-Neiße, Landkreis	Potsdam-Mittelmark ......................................	4402.42	1538.61	2828.18	0.0205084	0.0144799	0.0260888	2.65691
de429	12	0	71	12072	Teltow-Fläming, Landkreis	Spree-Neisse ................................................	2938.89	973.279	1955.69	0.0256831	0.0172969	0.033626	1.39666
de42a	12	0	72	12073	Uckermark, Landkreis	Teltow-Fläming ............................................	3510.38	1179.88	2315.77	0.0208584	0.0140727	0.0274205	1.14086
de8	13			13	Mecklenburg-Vorpommern	Land insgesamt ...............................	36831.8	12137.8	24566.6	0.0228815	0.0152938	0.0301048	1.58122
de803	13	0	03	13003	Kreisfreie Stadt Rostock, Hansestadt	Rostock .......................................................	4861.43	1600.75	3233.3	0.0232731	0.0155547	0.0305101	26.8054
de804	13	0	04	13004	Kreisfreie Stadt Schwerin, Landeshauptstadt	Schwerin ......................................................	2410.46	753.25	1651.11	0.0251567	0.0163558	0.0331787	18.4682
de80j	13	0	71	13071	Landkreis Mecklenburgische Seenplatte	Mecklenburgische Seenplatte ................	6168.64	1993.1	4165.29	0.0238052	0.0156804	0.0315499	1.12246
de80k	13	0	72	13072	Landkreis Rostock	Landkreis Rostock..........................................	4558.41	1559.45	2974.13	0.0211908	0.0145592	0.0275378	1.32848
de80l	13	0	73	13073	Landkreis Vorpommern-Rügen	Vorpommern-Rügen........................................	5371.34	1813.25	3531.72	0.0239062	0.0164129	0.0309239	1.6707
de80m	13	0	74	13074	Landkreis Nordwestmecklenburg	Nordwestmecklenburg.................................	3351.96	1105.35	2237.44	0.021387	0.0141896	0.028383	1.57582
de80n	13	0	75	13075	Landkreis Vorpommern-Greifswald	Vorpommern-Greifswald…..........................	5572.97	1821.27	3736.36	0.0235448	0.0157167	0.030926	1.41246
de80o	13	0	76	13076	Landkreis Ludwigslust-Parchim	Ludwigslust-Parchim.......................................	4536.59	1491.36	3037.27	0.0213368	0.0140432	0.0285404	0.951708
ded	14			14	Sachsen	Land insgesamt ...............................	103683	33871.9	69275.9	0.0254253	0.0168549	0.0334938	5.61966
ded1	14	5		145	Chemnitz, Stat. Region	Direktionsbezirk Chemnitz ......................................	39703.3	12769.1	26781.5	0.0276399	0.0180914	0.0366551	6.08198
ded11	14	5	11	14511	Chemnitz, Stadt	Chemnitz .....................................................	6585.85	2138.94	4416.98	0.0266378	0.0174967	0.035339	29.7935
ded14	14	5	21	14521	Erzgebirgskreis	Erzgebirgskreis .....................................................	9265.45	2964.58	6263.82	0.0274373	0.0179434	0.0363166	5.06888
ded15	14	5	22	14522	Mittelsachsen, Landkreis	Mittelsachsen ..........................................	8379.71	2743.7	5589.99	0.0273681	0.018014	0.0363281	3.95857
ded16	14	5	23	14523	Vogtlandkreis	Vogtlandkreis .......................................................	6546.42	2080.46	4452.96	0.0287381	0.0187336	0.038144	4.63489
ded17	14	5	24	14524	Zwickau, Landkreis	Zwickau ...............................................	8925.84	2841.39	6057.76	0.0281101	0.0183341	0.0372664	9.39769
ded2	14	6		146	Dresden, Stat. Region	Direktionsbezirk Dresden ......................................	40766	13525	26978	0.0255075	0.017106	0.0334076	5.1315
ded21	14	6	12	14612	Dresden, Stadt	Dresden .......................................................	12147.9	4092.15	7948.29	0.021902	0.0147876	0.0285992	36.9823
ded24	14	6	25	14625	Bautzen, Landkreis	Bautzen .......................................................	8042.52	2648.55	5357.09	0.02673	0.0178351	0.0351566	3.35721
ded25	14	6	26	14626	Görlitz, Landkreis	Görlitz..................................................	7413.86	2422.52	4954.06	0.029086	0.0193949	0.0381114	3.51133
ded26	14	6	27	14627	Meißen, Landkreis	Meißen .......................	6604.97	2177.86	4386.65	0.0272747	0.0182547	0.0357041	4.54078
ded27	14	6	28	14628	Sächsische Schweiz-Osterzgebirge, Landkreis	Sächsische Schweiz-Osterzgebirge ........................................	6556.75	2183.9	4331.89	0.0266957	0.0180161	0.0348245	3.96373
ded3	14	7		147	Leipzig, Stat. Region	Direktionsbezirk Leipzig ......................................	23213.3	7577.88	15516.4	0.0222501	0.0147673	0.0292683	5.8359
ded31	14	7	13	14713	Leipzig, Stadt	Leipzig ........................................................	11986.7	3896.17	8016.3	0.0203905	0.0135024	0.0267832	40.2509
ded32	14	7	29	14729	Leipzig, Landkreis	Leipzig .....................................................	6402.15	2110.55	4262.61	0.0248373	0.0167001	0.0324441	3.87699
ded33	14	7	30	14730	Nordsachsen, Landkreis	Nordsachsen .......................................................	4824.48	1571.16	3237.45	0.0244064	0.0159966	0.0325519	2.37828
dee	15			15	Sachsen-Anhalt	Land insgesamt ...............................	54361.9	17656.9	36568	0.0246168	0.0162485	0.0326022	2.65779
dee01	15	0	01	15001	Dessau-Roßlau, Kreisfreie Stadt	Dessau-Roßlau ........................................................	2443	827.685	1599.51	0.0300726	0.0209769	0.0382841	9.98163
dee02	15	0	02	15002	Halle (Saale), Kreisfreie Stadt	Halle, Saale ........................................................	5418.23	1744.12	3656.42	0.0226461	0.0150728	0.0295961	40.1261
dee03	15	0	03	15003	Magdeburg, Kreisfreie Stadt	Magdeburg ........................................................	5509.8	1782.25	3706.45	0.0230828	0.0151259	0.030665	27.4106
dee04	15	0	81	15081	Altmarkkreis Salzwedel	Altmarkkreis Salzwedel	1898.18	608.689	1285.71	0.0226608	0.0145801	0.0305999	0.827715
dee05	15	0	82	15082	Anhalt-Bitterfeld, Landkreis	Anhalt-Bitterfeld	4116.62	1329.22	2782.3	0.0257524	0.0169704	0.0341269	2.83073
dee06	15	0	86	15083	Börde, Landkreis	Jerichower Land	2133.11	704.857	1421.26	0.0237202	0.0157401	0.0314807	0.90125
dee07	15	0	83	15084	Burgenlandkreis	Börde	3646.41	1185.72	2456.34	0.0212329	0.0138421	0.0285375	2.5793
dee08	15	0	84	15085	Harz, Landkreis	Burgenlandkreis	4850.84	1550.39	3290.27	0.0269207	0.0173513	0.0362217	2.30491
dee09	15	0	85	15086	Jerichower Land, Landkreis	Harz	5580.69	1803.4	3763.8	0.0260237	0.0171587	0.0344213	3.539
dee0a	15	0	87	15087	Mansfeld-Südharz, Landkreis	Mansfeld-Südharz	3728.4	1224.65	2489.98	0.0273646	0.0182805	0.0359527	2.57337
dee0b	15	0	88	15088	Saalekreis	Saalekreis	4166.52	1379.91	2776.1	0.0225727	0.015104	0.0297798	2.90607
dee0c	15	0	89	15089	Salzlandkreis	Salzlandkreis	4923.35	1559.11	3366.88	0.0258362	0.016738	0.0345633	3.44982
dee0d	15	0	90	15090	Stendal, Landkreis	Stendal	2632.16	866.966	1755.68	0.0235052	0.0156837	0.0309621	1.08621
dee0e	15	0	91	15091	Wittenberg, Landkreis	Wittenberg	3314.58	1089.96	2217.32	0.0263397	0.017599	0.034696	1.71698
deg	16			16	Thüringen	Land insgesamt ...............................	50577.2	16788	33574	0.0235995	0.0158256	0.0310201	3.12158
deg01	16	0	51	16051	Erfurt, krsfr. Stadt	Erfurt ...........................................................	4313.11	1432.38	2861.3	0.0201831	0.0137834	0.0260642	15.9798
deg02	16	0	52	16052	Gera, krsfr. Stadt	Gera ............................................................	2641.22	842.049	1790.31	0.0280527	0.0184997	0.0368111	17.3547
deg03	16	0	53	16053	Jena, krsfr. Stadt	Jena ............................................................	2251.08	773.658	1454.73	0.0202059	0.0138985	0.0260976	19.6156
deg04	16	0	54	16054	Suhl, krsfr. Stadt	Suhl ............................................................	972.982	334.113	634.252	0.0279312	0.0197001	0.0354826	9.44368
deg05	16	0	55	16055	Weimar, krsfr. Stadt	Weimar .......................................................	1461.4	465.861	990.412	0.022452	0.0147168	0.029622	17.2988
deg06	16	0	61	16056	Eisenach, krsfr. Stadt	Eichsfeld ......................................................	2114.02	724.935	1375.59	0.0210602	0.0143939	0.0275029	20.2939
deg07	16	0	62	16061	Eichsfeld, Kreis	Nordhausen ..................................................	2039.56	685.967	1343.98	0.0243321	0.0165385	0.0317389	2.16268
deg09	16	0	64	16062	Nordhausen, Kreis	Unstrut-Hainich-Kreis ....................................	2394.51	788.294	1597.93	0.0232675	0.0154208	0.0308523	3.35408
deg0a	16	0	65	16063	Wartburgkreis	Kyffhäuserkreis ...........................................	1823.77	609.638	1208.17	0.024314	0.0163556	0.0320173	1.39493
deg0b	16	0	66	16064	Unstrut-Hainich-Kreis	Schmalkalden-Meiningen ...............................	2895.72	989.763	1890.64	0.0236681	0.0161763	0.0309124	2.95576
deg0c	16	0	67	16065	Kyffhäuserkreis	Gotha ..........................................................	3055.07	1039.46	1997.03	0.0225546	0.0154067	0.029375	2.94348
deg0d	16	0	68	16066	Schmalkalden-Meiningen, Kreis	Sömmerda .................................................	1455.4	477.886	976.639	0.0208945	0.0137474	0.0279895	1.20209
deg0e	16	0	69	16067	Gotha, Kreis	Hildburghausen ............................................	1448.52	463.94	983.137	0.0227923	0.0146049	0.0309289	1.54743
deg0f	16	0	70	16068	Sömmerda, Kreis	Ilm-Kreis.......................................................	2538.11	835.807	1695.24	0.0233406	0.0152986	0.03133	3.14566
deg0g	16	0	71	16069	Hildburghausen, Kreis	Weimarer Land .............................................	1661.78	569.574	1083.99	0.0202787	0.0140134	0.0262455	1.77083
deg0h	16	0	72	16070	Ilm-Kreis	Sonneberg ....................................................	1462.12	466.928	991.607	0.0260183	0.0168731	0.0347652	1.73297
deg0i	16	0	73	16071	Weimarer Land, Kreis	Saalfeld-Rudolstadt .......................................	2941.54	943.412	1993.55	0.0276575	0.0180082	0.0369394	3.65645
deg0j	16	0	74	16072	Sonneberg, Kreis	Saale-Holzland-Kreis .....................................	1896.71	655.125	1228.56	0.0228379	0.0158396	0.0294683	4.37424
deg0k	16	0	75	16073	Saalfeld-Rudolstadt, Kreis	Saale-Orla-Kreis ...........................................	2007.46	647.286	1355.79	0.024824	0.0161341	0.0332717	1.93765
deg0l	16	0	76	16074	Saale-Holzland-Kreis	Greiz ...........................................................	2726.79	888.389	1828.56	0.0277793	0.0183833	0.0366938	3.34477
deg0m	16	0	77	16075	Saale-Orla-Kreis	Altenburger Land ..........................................	2602.49	853.205	1737.17	0.0288787	0.0193304	0.0377811	2.26048
deg0n	16	0	56	16076	Greiz, Kreis	Eisenach .....................................................	1063.18	337.657	723.722	0.0250927	0.016176	0.0336678	1.25674
deg0p	16	0	63	16077	Altenburger Land, Kreis	Wartburgkreis ...............................................	2810.59	962.721	1831.68	0.0228457	0.0156476	0.0297833	4.93597
